# Supplementary material for: Host Gene Regulation by Transposable Elements: The New, the Old and the Ugly
Source: Viruses. 2020 Sep 26;12(10):1089. doi: 10.3390/v12101089 (PMC7650545; doi:10.3390/v12101089)
Supplement: Supplementary file 1 [file viruses-12-01089-s001.zip]

Archive with 9 entries (6 files):
- Supp_Tables/
- Supp_Tables/Table_S1.xlsx
- __MACOSX/
- __MACOSX/Supp_Tables/
- __MACOSX/Supp_Tables/._Table_S1.xlsx
- Supp_Tables/Table_S2.xlsx
- __MACOSX/Supp_Tables/._Table_S2.xlsx
- Supp_Tables/Table_S3.xlsx
- __MACOSX/Supp_Tables/._Table_S3.xlsx
