# Supplementary material for: Host Gene Regulation by Transposable Elements: The New, the Old and the Ugly
Source: Viruses. 2020 Sep 26;12(10):1089. doi: 10.3390/v12101089 (PMC7650545; doi:10.3390/v12101089)
Supplement: Supplementary file 1 [file viruses-12-01089-s001.zip › Supp_Tables/Table_S1.xlsx]

## Sheet: Gene coordinates
Coordinates based on mm10 version of the mouse genome
Gene								Repeat				Dux binding (for intersected peaks across two replicates as published in Hendrickson et al 2017, Sup. Table 14).
chromosome	start	end	ensembl_ID	gene symbol			strand	chromosome	start	end	repeat_family	chr	start	end	length	abs_summit	pileup	LOG10(pvalue)	fold_enrichment	LOG10(qvalue)
chr1	58900449	58973430	ENSMUSG00000026028.12	Trak2	.	-	chr1	58938217	58938710	MT2_Mm	chr1	58938164	58938895	760	58938547	135.77	122.098	17.4865	118.662
chr1	58900449	58973430	ENSMUSG00000026028.12	Trak2	.	-	chr1	58944157	58944649	MT2_Mm	chr1	58944134	58944802	704	58944483	161.38	156.947	20.7617	153.395
chr1	80383104	80385185	ENSMUSG00000090637.2	Gm6189	.	-	chr1	80388189	80388675	MT2_Mm	chr1	80387898	80388878	1130	80388510	361.19	454.658	41.9956	450.421
chr1	83012523	83038448	ENSMUSG00000038496.16	Slc19a3	.	-	chr1	83031133	83031678	MT2_Mm	chr1	83031039	83031668	630	83031299	391.93	524.099	50.2385	519.76
chr1	84992690	85270566	ENSMUSG00000052477.15	C130026I21Rik	.	-	chr1	85106228	85106767	MT2_Mm	chr1	85105989	85106990	1002	85106430	738.61	1000.94	55.6472	996.18
chr1	84992690	85270566	ENSMUSG00000052477.15	C130026I21Rik	.	-	chr1	85172508	85173000	MT2_Mm	chr1	85172315	85173070	929	85172674	391.93	524.099	50.2385	519.76
chr1	84992690	85270566	ENSMUSG00000052477.15	C130026I21Rik	.	-	chr1	85178484	85178976	MT2_Mm	chr1	85178333	85179140	808	85178660	139.18	127.329	17.9231	123.876
chr1	84992690	85270566	ENSMUSG00000052477.15	C130026I21Rik	.	-	chr1	85266398	85266889	MT2_Mm	chr1	85266291	85266749	606	85266574	35.86	14.2133	4.64503	11.5275
chr1	85576899	85598817	ENSMUSG00000070034.13	Sp110	.	-	chr1	85603758	85604244	MT2_Mm	chr1	85603552	85604608	1086	85604021	384.25	365.138	21.6066	361.054
chr1	169972307	170110762	ENSMUSG00000026674.9	Ddr2	.	-	chr1	170099218	170099735	MT2_Mm	chr1	170099301	170099726	426	170099530	47.82	23.9658	6.24158	21.1128
chr10	45178098	45318452	ENSMUSG00000019848.14	Popdc3	.	+	chr10	45177726	45178270	MT2_Mm	chr10	45177056	45178349	1493	45177891	567.83	848.888	72.7283	844.231
chr10	61038229	61042811	ENSMUSG00000093489.1	Gm20625	.	-	chr10	61042549	61043041	MT2_Mm	chr10	61042598	61043104	507	61042869	192.98	135.146	11.6632	131.668
chr10	99107036	99198074	ENSMUSG00000019952.15	Poc1b	.	+	chr10	99184412	99184910	MT2_Mm	chr10	99184418	99185133	757	99184744	236.52	266.797	30.369	262.928
chr10	104142987	104153674	ENSMUSG00000091779.8	Gm21293	.	+	chr10	104142684	104143170	MT2_Mm	chr10	104142398	104144089	1753	104142853	357.78	464.918	45.8716	460.665
chr10	104142987	104153674	ENSMUSG00000091779.8	Gm21293	.	+	chr10	104151194	104151680	MT2_Mm	chr10	104150193	104152448	2607	104151359	360.34	470.086	46.1991	465.825
chr10	104177024	104179491	ENSMUSG00000094144.8	Gm21312	.	+	chr10	104176721	104177207	MT2_Mm	chr10	104176194	104177815	1622	104176886	491.83	705.213	63.0119	700.675
chr10	104185533	104188000	ENSMUSG00000095022.8	Gm20765	.	+	chr10	104185230	104185716	MT2_Mm	chr10	104184955	104186227	1336	104185393	357.78	464.918	45.8716	460.665
chr10	104194042	104196522	ENSMUSG00000090854.9	Gm4340	.	+	chr10	104193739	104194225	MT2_Mm	chr10	104193419	104194692	1374	104193904	484.15	656.359	53.2605	651.866
chr11	33068551	33080521	ENSMUSG00000087318.1	Gm12114	.	+	chr11	33068249	33068740	MT2_Mm	chr11	33067360	33068811	1599	33068411	399.62	531.643	49.526	527.295
chr11	54100095	54131665	ENSMUSG00000018906.14	P4ha2	.	+	chr11	54104632	54105123	MT2_Mm	chr11	54104601	54105308	733	54104957	291.17	246.171	16.6727	242.357
chr11	59970614	60046489	ENSMUSG00000000301.16	Pemt	.	-	chr11	60040027	60040494	MT2_Mm	chr11	60040060	60040566	507	60040326	135.77	95.4703	11.358	92.1439
chr11	105360798	105456735	ENSMUSG00000078627.9	Marchf10	.	-	chr11	105428180	105428671	MT2_Mm	chr11	105428179	105428782	604	105428366	198.1	209.604	25.4561	205.89
chr11	105360798	105456735	ENSMUSG00000078627.9	Marchf10	.	-	chr11	105434123	105434614	MT2_Mm	chr11	105433467	105434565	1099	105434288	242.5	276.081	31.1332	272.189
chr12	79130777	79156301	ENSMUSG00000021125.6	Arg2	.	+	chr12	79129084	79129575	MT2_Mm	chr12	79129048	79129858	811	79129411	340.7	420.193	39.737	416.012
chr12	118867824	118966421	ENSMUSG00000072791.11	Abcb5	.	-	chr12	118924403	118924960	MT2_Mm	chr12	118924327	118925137	969	118924788	333.87	423.98	42.8147	419.791
chr13	49464023	49652785	ENSMUSG00000021391.10	Cenpp	.	-	chr13	49497919	49498411	MT2_Mm	chr13	49497800	49498515	877	49498084	201.52	214.012	25.8928	210.287
chr13	76060422	76098660	ENSMUSG00000021592.17	Arsk	.	-	chr13	76077211	76077703	MT2_Mm	chr13	76077318	76077904	587	76077536	178.46	180.731	22.9451	177.104
chr13	76060422	76098660	ENSMUSG00000021592.17	Arsk	.	-	chr13	76083170	76083662	MT2_Mm	chr13	76083084	76083614	531	76083462	155.41	148.733	19.9975	145.207
chr13	94201310	94285857	ENSMUSG00000021687.14	Scamp1	.	-	chr13	94214612	94215104	MT2_Mm	chr13	94214618	94215340	953	94214937	402.18	529.64	48.0259	525.294
chr13	94201310	94285857	ENSMUSG00000021687.14	Scamp1	.	-	chr13	94220517	94221009	MT2_Mm	chr13	94220391	94221239	866	94220842	485.86	631.271	47.5865	626.802
chr13	119912095	119929272	ENSMUSG00000096175.3	Gm21761	.	-	chr13	119929088	119929574	MT2_Mm	chr13	119928859	119930071	1213	119929410	333.01	423.98	42.7056	419.791
chr13	120140246	120155335	ENSMUSG00000096323.2	Gm20767	.	+	chr13	120139946	120140432	MT2_Mm	chr13	120139161	120140655	1495	120140110	282.63	339.543	36.2643	335.507
chr14	45376334	45404913	ENSMUSG00000037722.8	Gnpnat1	.	-	chr14	45404727	45405265	MT2_Mm	chr14	45404009	45405458	1450	45405047	355.21	460.633	45.3227	456.388
chr16	13109684	13150617	ENSMUSG00000022545.13	Ercc4	.	+	chr16	13133644	13134135	MT2_Mm	chr16	13133334	13134241	968	13133809	395.35	510.11	45.4187	505.791
chr16	13109684	13150617	ENSMUSG00000022545.13	Ercc4	.	+	chr16	13139548	13140039	MT2_Mm	chr16	13139190	13140325	1210	13139712	289.47	310.204	27.6331	306.231
chr17	47394558	47400584	ENSMUSG00000023982.8	Guca1a	.	-	chr17	47402732	47403219	MT2_Mm	chr17	47402862	47403187	366	47403122	32.45	8.45449	3.12885	5.90931
chr2	48949508	49325405	ENSMUSG00000036792.12	Mbd5	.	+	chr2	49179908	49180400	MT2_Mm	chr2	49179720	49180434	751	49180073	364.61	476.992	46.745	472.721
chr2	83955693	83958185	ENSMUSG00000094125.1	Gm13698	.	+	chr2	83955218	83955608	MT2_Mm	chr2	83955021	83955815	796	83955359	492.69	473.34	22.5326	469.076
chr2	83961503	83963995	ENSMUSG00000094336.1	Gm13693	.	+	chr2	83961028	83961418	MT2_Mm	chr2	83960869	83961644	776	83961169	492.69	428.82	18.278	424.626
chr2	83967313	83969805	ENSMUSG00000096729.1	Gm13695	.	+	chr2	83966838	83967228	MT2_Mm	chr2	83966622	83967410	789	83966979	492.69	473.34	22.5326	469.076
chr2	83973123	83975615	ENSMUSG00000096484.1	Gm13696	.	+	chr2	83972648	83973038	MT2_Mm	chr2	83972466	83973241	776	83972789	482.44	472.299	23.4283	468.035
chr2	132598195	132653068	ENSMUSG00000074783.10	AU019990	.	+	chr2	132645643	132646135	MT2_Mm	chr2	132645283	132646263	1485	132645808	351.8	454.617	45.1074	450.38
chr3	62338344	62462221	ENSMUSG00000036885.14	Arhgef26	.	+	chr3	62356899	62357391	MT2_Mm	chr3	62356675	62357810	1142	62357225	236.52	266.797	30.369	262.928
chr3	62338344	62462221	ENSMUSG00000036885.14	Arhgef26	.	+	chr3	62362876	62363368	MT2_Mm	chr3	62362814	62364401	2371	62364046	414.13	564.866	53.0771	560.474
chr3	62338344	62462221	ENSMUSG00000036885.14	Arhgef26	.	+	chr3	62363880	62364377	MT2_Mm	chr3	62362814	62364401	2371	62364046	414.13	564.866	53.0771	560.474
chr3	62338344	62462221	ENSMUSG00000036885.14	Arhgef26	.	+	chr3	62367188	62367685	MT2_Mm	chr3	62366759	62367749	991	62367356	207.49	222.886	26.657	219.136
chr3	96196588	96219709	ENSMUSG00000015943.11	Bola1	.	-	chr3	96200245	96200737	MT2_Mm	chr3	96200290	96201235	1146	96200572	303.98	340.76	31.0477	336.723
chr3	96196588	96219709	ENSMUSG00000015943.11	Bola1	.	-	chr3	96206189	96206681	MT2_Mm	chr3	96205959	96206684	1016	96206505	239.09	271.431	30.6965	267.549
chr3	137621612	137628333	ENSMUSG00000046818.7	Ddit4l	.	+	chr3	137621221	137621696	MT2_Mm	chr3	137621043	137622159	1276	137621384	202.37	181.265	18.1167	177.638
chr4	101419277	101466995	ENSMUSG00000028527.18	Ak4	.	+	chr4	101413612	101414103	MT2_Mm	chr4	101413474	101414344	941	101413938	329.6	417.228	42.2689	413.05
chr4	101834969	101844023	ENSMUSG00000035201.15	B020004J07Rik	.	-	chr4	101843830	101844302	MT2_Mm	chr4	101843862	101844419	558	101844137	82.83	58.3108	10.7177	55.167
chr4	116557658	116593882	ENSMUSG00000034042.16	Gpbp1l1	.	+	chr4	116548487	116549031	MT2_Mm	chr4	116548076	116549069	1546	116548654	399.62	538.214	51.2211	533.857
chr4	143719455	143729158	ENSMUSG00000046435.7	Gm13078	.	+	chr4	143713570	143714062	MT2_Mm	chr4	143713691	143714116	430	143713941	72.58	47.6985	9.40761	44.6255
chr4	143948580	143951016	ENSMUSG00000078511.3	Pramef25	.	-	chr4	143959572	143960057	MT2_Mm	chr4	143959517	143960174	698	143959876	108.44	88.2026	13.9929	84.9048
chr7	11161374	11166159	ENSMUSG00000090714.10	Zscan4d	.	-	chr7	11169946	11170439	MT2_Mm	chr7	11169648	11170494	954	11170107	298	365.635	38.2294	361.547
chr7	103249737	103252505	ENSMUSG00000057321.2	Usp17ld	.	-	chr7	103260770	103261256	MT2_Mm	chr7	103260730	103261459	759	103261090	234.82	263.717	30.1506	259.855
chr7	103415072	103419880	ENSMUSG00000058976.4	Usp17lc	.	+	chr7	103415553	103416039	MT2_Mm	chr7	103414891	103416130	2444	103414121	375.71	496.083	48.1642	491.783
chr8	31737208	31739760	ENSMUSG00000093862.2	Gm5117	.	-	chr8	31745164	31745785	MT2_Mm	chr8	31745310	31745825	529	31745608	57.21	32.9161	7.44249	29.9679
chr8	85636588	85700924	ENSMUSG00000036902.11	Neto2	.	-	chr8	85702393	85702885	MT2_Mm	chr8	85702139	85703629	1547	85702721	584.05	881.652	74.8026	876.97
chr9	20345136	20385177	ENSMUSG00000045519.15	Zfp560	.	-	chr9	20367765	20368257	MT2_Mm	chr9	20367735	20368917	1183	20368090	281.78	337.925	36.1551	333.892
chr9	20345136	20385177	ENSMUSG00000045519.15	Zfp560	.	-	chr9	20373670	20374162	MT2_Mm	chr9	20373564	20374385	909	20373998	361.19	471.811	46.3083	467.547
chr9	22225714	22243354	ENSMUSG00000057982.8	Zfp809	.	+	chr9	22233140	22233633	MT2_Mm	chr9	22232903	22233840	1037	22233306	364.61	476.992	46.745	472.721
chr9	72806874	72917291	ENSMUSG00000036030.9	Prtg	.	+	chr9	72895853	72896350	MT2_Mm	chr9	72895814	72896821	1008	72896184	218.59	239.348	28.0763	235.552
chr9	72806874	72917291	ENSMUSG00000036030.9	Prtg	.	+	chr9	72900341	72900838	MT2_Mm	chr9	72900298	72901014	825	72900673	271.53	284.644	26.1173	280.731
chr9	108602942	108649386	ENSMUSG00000064145.12	Arih2	.	-	chr9	108653495	108653928	MT2_Mm	chr9	108653256	108655231	1976	108653763	226.28	238.952	25.8933	235.159
chrX	15922304	15939249	ENSMUSG00000086048.7	Drr1	.	-	chrX	15933152	15933644	MT2_Mm	chrX	15933209	15934073	865	15933479	189.56	196.498	24.3644	192.823
chrX	15922304	15939249	ENSMUSG00000086048.7	Drr1	.	-	chrX	15939057	15939549	MT2_Mm	chrX	15939016	15939622	646	15939390	165.65	162.477	21.3075	158.906
Total number of unique genes = 51.
Some genes are represented more than once here due to several MERVL repeatmasker hits being proximal to the same gene.

## Sheet: FPKMs
Gene	MII_oocyte	Zygote	early_2cell	2cell	4cell	8cell	ICM	* FPKMs were calculated from data from Wu et al. 2016 and are reported as the mean value across replicates.
ENSMUSG00000000301	2.22181	2.63682	8.24385	58.2373	140.445	305.728	24.8996	A total of 51 unique genes met the criteria in spreadsheet 1 and 43 of these are expressed at detectable levels according to Wu et al. 2016 and these 43 are depicted in the heatmap of the Figure.
ENSMUSG00000015943	0.0880474	1.15271	9.96115	27.1231	15.1336	19.9836	13.5577
ENSMUSG00000018906	0.0612895	0.0359821	1.65656	4.7949	7.25601	12.001	10.6321
ENSMUSG00000019848	1.37649	2.67543	3.31417	2.70991	1.92386	2.69255	23.8617
ENSMUSG00000019952	46.7565	17.152	19.7556	1.37049	0.688983	0.393777	2.43049
ENSMUSG00000021125	12.5206	388.497	173.369	70.6831	15.1977	17.9388	1.60301
ENSMUSG00000021391	23.2612	45.9631	21.362	53.3948	30.0161	21.0049	31.1262
ENSMUSG00000021592	1.80082	2.28241	3.81901	3.62382	0.603312	0.362886	2.23005
ENSMUSG00000021687	25.0777	41.742	49.5998	38.267	15.3073	20.2602	10.5883
ENSMUSG00000022545	0.723696	1.59217	6.50771	9.06317	1.88974	2.20415	3.3653
ENSMUSG00000023982	0	0.183765	1.47284	0.406366	2.31067	5.70751	2.75299
ENSMUSG00000026028	2.26508	1.8898	3.58402	9.31947	4.7976	2.30163	1.05071
ENSMUSG00000026674	7.5209	4.0933	3.85928	7.41069	2.27902	0.935261	16.3904
ENSMUSG00000028527	16.2974	18.9955	5.71537	2.55175	7.29039	21.6425	56.1871
ENSMUSG00000034042	7.54198	10.8561	8.78746	13.6361	7.65124	7.56231	4.32156
ENSMUSG00000035201	0.193515	0.291399	32.7577	55.2619	26.9495	16.0416	0.251523
ENSMUSG00000036030	0.0523006	0.0630979	0.17485	0.30898	0.189392	0.0356156	1.0711
ENSMUSG00000036792	6.06591	5.03044	6.9854	2.7169	1.36724	0.83867	0.221794
ENSMUSG00000036885	0.548036	0.479172	1.24447	2.88419	0.611344	0.400872	0.840651
ENSMUSG00000036902	0.52784	0.54838	0.595101	4.6928	3.90675	3.69908	0.594179
ENSMUSG00000037722	83.8073	104.545	64.4255	52.9709	68.051	113.637	100.786
ENSMUSG00000038496	1.34298	0.543906	3.38169	96.3217	110.36	79.0114	0.298682
ENSMUSG00000045519	16.3041	19.4263	20.2737	6.738	0.569831	0.874435	1.83791
ENSMUSG00000046435	0.318528	0.182598	32.9177	51.6593	3.99405	0.309751	0.0549459
ENSMUSG00000046818	0.196926	0.726373	14.6909	16.5244	8.80404	10.9064	2.55332
ENSMUSG00000052477	0.69908	1.12002	3.45085	32.878	58.7743	35.1967	0.647232
ENSMUSG00000057321	0	0.791894	22.4293	7.28177	0.828958	0.104297	0
ENSMUSG00000057982	3.10262	4.6641	20.5665	44.0172	25.1385	39.4629	16.0837
ENSMUSG00000058976	0.466581	2.81765	37.8018	16.354	0.763768	0.0675869	0
ENSMUSG00000064145	0.846794	1.33549	2.68839	17.9842	45.5747	47.8505	26.0212
ENSMUSG00000070034	40.9026	44.0705	36.5275	16.8014	19.7433	24.9716	0.461562
ENSMUSG00000072791	2.03094	2.0407	2.90658	7.06246	21.2155	13.8415	0.0503263
ENSMUSG00000074783	4.07511	3.59567	4.42202	6.93669	3.34835	7.24326	0.07723
ENSMUSG00000078511	0.113926	0.550544	56.869	29.8734	6.3827	2.65991	0.0334634
ENSMUSG00000078627	0.313896	0.664339	0.708018	0.0217933	0.057464	0	0.0651167
ENSMUSG00000086048	0	0.120975	0.965487	0.693079	0.0280263	0.0142726	0.0398471
ENSMUSG00000087318	0	0.0982211	1.7721	2.08295	0	0.165736	0
ENSMUSG00000090637	0	0	0	0	0	0	0
ENSMUSG00000090714	2.3355	7.62021	88.7114	20.6847	1.63786	0.882311	0.0504209
ENSMUSG00000090854	0	0	5.41741	0.647527	0.0670111	0	0
ENSMUSG00000091779	0	0	0	0	0	0	0
ENSMUSG00000093489	0	0	4.03551	2.69769	1.80847	2.64886	1.99058
ENSMUSG00000093862	0.186079	0.596799	23.3143	81.7674	12.605	2.96819	0.0668486
ENSMUSG00000094125	0	0	0	0	0	0	0
ENSMUSG00000094144	0	0	0	0	0	0	0
ENSMUSG00000094336	0	0	0	0	0	0	0
ENSMUSG00000095022	0	0	0	0	0	0	0
ENSMUSG00000096175	0	0.537053	13.8616	21.157	0.600973	0.248754	0.252655
ENSMUSG00000096323	0	1.82189	116.357	112.332	1.82516	1.65481	0
ENSMUSG00000096484	0	0	0	0	0	0	0
ENSMUSG00000096729	0	0	0	0	0	0	0
Zscan4	0.498408	1.7134	40.5921	4.72719	0.934025	0.254485	0
Repeat expression								* read counts for repeat families were calculated with 'TEcounts' and normalised for library size and mean values across replicates are reported.
	MII_oocyte	Zygote	early_2cell	2cell	4cell	8cell	ICM
MT2_Mm:ERVL:LTR	594.424	1012.75	12736.6	48882.5	11120.8	6612.33	716.418
MERVL-int:ERVL:LTR	66.6098	838.145	31472.3	87595.7	31507.1	9953.34	578.474
IAPEz-int:ERVK:LTR	2064.85	2046.93	1636.21	2056.69	2179.06	1988.58	2014.88
Dux expression was calculated by aligning reads to reference AM398147 (https://www.ncbi.nlm.nih.gov/nuccore/AM398147.1)
FPKMs were caculated by dividing the total number of aligned reads by a per million scaling factor, further divided by the length of the reference in Kb (4.899)
AM398147 (Dux gene)	12.3777	19.6433	40.428	0.814544	0.923605	0.192234	0.617479
\
