# Supplementary material for: Host Gene Regulation by Transposable Elements: The New, the Old and the Ugly
Source: Viruses. 2020 Sep 26;12(10):1089. doi: 10.3390/v12101089 (PMC7650545; doi:10.3390/v12101089)
Supplement: Supplementary file 1 [file viruses-12-01089-s001.zip › Supp_Tables/Table_S2.xlsx]

## Sheet: Gene-repeat-H3K9me3
Coordinates are for version mm9 of the mouse genome (data from Rowe et al., 2013)
Gene									Repeat					H3K9me3 wt only			*gene rpkms and locations of H3K9me3 peaks from Rowe at al, 2013.
chromosome	start	end	Refseq	ensembl ID	symbol	rpkm.KO	rpkm.WT	ratio.rpkm	chromosome	start	end	rep family	distance	chromosome	start	end	** only the closest IAP for each gene is reported, including all IAP elements located at the same distance.
chr16	21649117	21694738	NM_001001881	ENSMUSG00000043391	2510009E07Rik	0.493841	0.0149143	33.1119	chr16	21658370	21658837	IAPLTR2_Mm	0	chr16	21657752	21658867
chr13	25084163	25112186	NM_001013389	ENSMUSG00000021339	Mrs2	8.9387	3.70895	2.41004	chr13	25099269	25099594	IAPEY4_LTR	0	chr13	25098530	25099873
chr13	25084163	25112186	NM_001013389	ENSMUSG00000021339	Mrs2	8.9387	3.70895	2.41004	chr13	25099595	25099873	IAPEY4_I-int	0	chr13	25098530	25099873
chr8	83866460	84646469	NM_001024617	ENSMUSG00000037940	Inpp4b	0.0636412	0.0186845	3.4061	chr8	84458825	84459096	IAPEY3C_LTR	0	chr8	84458744	84459096
chr1	152409631	152840565	NM_001024720	ENSMUSG00000089692		0.0916193	0.0336394	2.72357	chr1	152539515	152539943	IAPLTR2_Mm	0	chr1	152539094	152539943
chr7	25368856	25372660	NM_001033205	ENSMUSG00000066721	Zfp575	48.3157	1.27144	38.0007	chr7	25368919	25369149	IAPLTR1_Mm	0	chr7	25368919	25370508
chr9	3532348	3905787	NM_001033322	ENSMUSG00000041624	Gucy1a2	0.335222	0.038702	8.66162	chr9	3698103	3698588	IAPLTR2_Mm	0	chr9	3698045	3698726
chr9	3532348	3905787	NM_001033322	ENSMUSG00000041624	Gucy1a2	0.335222	0.038702	8.66162	chr9	3698591	3698726	IAPEz-int	0	chr9	3698045	3698726
chr9	3532348	3905787	NM_001033322	ENSMUSG00000041624	Gucy1a2	0.335222	0.038702	8.66162	chr9	3700190	3700208	IAPEz-int	0	chr9	3700190	3701032
chr9	3532348	3905787	NM_001033322	ENSMUSG00000041624	Gucy1a2	0.335222	0.038702	8.66162	chr9	3700264	3700476	IAPEz-int	0	chr9	3700190	3701032
chr9	3532348	3905787	NM_001033322	ENSMUSG00000041624	Gucy1a2	0.335222	0.038702	8.66162	chr9	3700478	3700963	IAPLTR2_Mm	0	chr9	3700190	3701032
chr9	3532348	3905787	NM_001033322	ENSMUSG00000041624	Gucy1a2	0.335222	0.038702	8.66162	chr9	3824930	3825292	IAPLTR2a	0	chr9	3824787	3825292
chr15	90473753	90509819	NM_001033851	ENSMUSG00000052560	Cpne8	186.869	44.2862	4.21958	chr15	90473965	90474052	IAPLTR1_Mm	0	chr15	90473965	90474715
chr4	33257381	33276712	NM_001034867	ENSMUSG00000054659	Pm20d2	2.91148	0.97744	2.97868	chr4	33278445	33278776	IAPEY3_LTR	-1734	chr4	33278224	33279063
chr9	59814737	60358842	NM_001040426	ENSMUSG00000032289	Thsd4	0.12295	0.0404324	3.04088	chr9	60270337	60270644	IAPLTR2a	0	chr9	60270337	60270700
chr9	59814737	60358842	NM_001040426	ENSMUSG00000032289	Thsd4	0.12295	0.0404324	3.04088	chr9	60307244	60307468	IAPLTR2b	0	chr9	60307244	60307793
chr6	3635719	3713623	NM_001042725	ENSMUSG00000023964	Calcr	0.736259	0.155322	4.74021	chr6	3647126	3647527	IAPEz-int	0	chr6	3647126	3647527
chr6	3635719	3713623	NM_001042725	ENSMUSG00000023964	Calcr	0.736259	0.155322	4.74021	chr6	3648386	3648972	IAPEz-int	0	chr6	3648386	3649478
chr6	3635719	3713623	NM_001042725	ENSMUSG00000023964	Calcr	0.736259	0.155322	4.74021	chr6	3648975	3649381	IAPLTR2a	0	chr6	3648386	3649478
chr15	3277524	3533352	NM_001048178	ENSMUSG00000055737	Ghr	1.40302	0.157436	8.9117	chr15	3321233	3322419	IAPEY3-int	0	chr15	3321233	3322419
chr15	3277524	3533352	NM_001048178	ENSMUSG00000055737	Ghr	1.40302	0.157436	8.9117	chr15	3323178	3323748	IAPEY3-int	0	chr15	3323178	3323914
chr15	3277524	3533352	NM_001048178	ENSMUSG00000055737	Ghr	1.40302	0.157436	8.9117	chr15	3323759	3323914	IAPEY2_LTR	0	chr15	3323178	3323914
chr14	117324518	118378751	NM_001079844	ENSMUSG00000058571	Gpc6	1.13559	0.0415307	27.3433	chr14	117481250	117482417	IAPEz-int	0	chr14	117481250	117482606
chr14	117324518	118378751	NM_001079844	ENSMUSG00000058571	Gpc6	1.13559	0.0415307	27.3433	chr14	117482420	117482606	IAPLTR1a_Mm	0	chr14	117481250	117482606
chr14	117324518	118378751	NM_001079844	ENSMUSG00000058571	Gpc6	1.13559	0.0415307	27.3433	chr14	117578477	117578546	IAPLTR1a_Mm	0	chr14	117578477	117578876
chr14	117324518	118378751	NM_001079844	ENSMUSG00000058571	Gpc6	1.13559	0.0415307	27.3433	chr14	117578547	117578876	IAPEz-int	0	chr14	117578477	117578876
chr14	117324518	118378751	NM_001079844	ENSMUSG00000058571	Gpc6	1.13559	0.0415307	27.3433	chr14	117583200	117583545	IAPEz-int	0	chr14	117583200	117583619
chr14	117324518	118378751	NM_001079844	ENSMUSG00000058571	Gpc6	1.13559	0.0415307	27.3433	chr14	117583547	117583619	IAPEz-int	0	chr14	117583200	117583619
chr13	64838898	65005196	NM_001081129	ENSMUSG00000033063	Cntnap3	0.0462758	0.0158212	2.92493	chr13	64979368	64979722	IAPLTR1a_Mm	0	chr13	64979022	64979800
chr13	64838898	65005196	NM_001081129	ENSMUSG00000033063	Cntnap3	0.0462758	0.0158212	2.92493	chr13	64979724	64979800	IAPEz-int	0	chr13	64979022	64979800
chr13	64838898	65005196	NM_001081129	ENSMUSG00000033063	Cntnap3	0.0462758	0.0158212	2.92493	chr13	64986414	64986679	IAPLTR1a_Mm	0	chr13	64986414	64986945
chr14	101841576	102008408	NM_001081278	ENSMUSG00000033083	Tbc1d4	2.14762	0.626253	3.42932	chr14	101982763	101982934	IAPEz-int	0	chr14	101982763	101984638
chr14	101841576	102008408	NM_001081278	ENSMUSG00000033083	Tbc1d4	2.14762	0.626253	3.42932	chr14	101982937	101983424	IAPLTR2_Mm	0	chr14	101982763	101984638
chr10	9475344	9620838	NM_001081344	ENSMUSG00000019790	Stxbp5	1.65457	0.356484	4.64136	chr10	9566830	9566976	IAPLTR1a_Mm	0	chr10	9566077	9566976
chr10	9475344	9620838	NM_001081344	ENSMUSG00000019790	Stxbp5	1.65457	0.356484	4.64136	chr10	9568033	9568130	IAPEz-int	0	chr10	9568033	9568130
chr10	9475344	9620838	NM_001081344	ENSMUSG00000019790	Stxbp5	1.65457	0.356484	4.64136	chr10	9568349	9568413	IAPEz-int	0	chr10	9568349	9568413
chr6	21935909	22205606	NM_001081351	ENSMUSG00000062980	A430107O13Rik	0.144463	0.0157243	9.18727	chr6	22122388	22122631	IAPEz-int	0	chr6	22122388	22122837
chr6	21935909	22205606	NM_001081351	ENSMUSG00000062980	A430107O13Rik	0.144463	0.0157243	9.18727	chr6	22122631	22122823	IAPEz-int	0	chr6	22122388	22122837
chr6	21935909	22205606	NM_001081351	ENSMUSG00000062980	A430107O13Rik	0.144463	0.0157243	9.18727	chr6	22122824	22122837	IAPEz-int	0	chr6	22122388	22122837
chr7	151470298	151610399	NM_001081370	ENSMUSG00000037541	Shank2	0.131531	0.043417	3.02949	chr7	151539812	151539997	IAPEz-int	0	chr7	151539812	151541295
chr7	151470298	151610399	NM_001081370	ENSMUSG00000037541	Shank2	0.131531	0.043417	3.02949	chr7	151540021	151540501	IAPLTR2_Mm	0	chr7	151539812	151541295
chr2	6460743	7317825	NM_001110231	ENSMUSG00000002107	Celf2	0.168479	0.0659506	2.55462	chr2	7325700	7325959	IAPLTR1_Mm	-7876	chr2	7325621	7325959
chr2	6460743	7317627	NM_001110232	ENSMUSG00000002107	Celf2	0.191982	0.0763295	2.51518	chr2	7325700	7325959	IAPLTR1_Mm	-8074	chr2	7325621	7325959
chr1	94912031	94998451	NM_001110315	ENSMUSG00000014602	Kif1a	6.76066	1.21583	5.56051	chr1	95003951	95004253	IAPLTR2_Mm	-5501	chr1	95002886	95004253
chr7	151361364	151610399	NM_001113373	ENSMUSG00000037541	Shank2	0.104651	0.0403719	2.59218	chr7	151539812	151539997	IAPEz-int	0	chr7	151539812	151541295
chr7	151361364	151610399	NM_001113373	ENSMUSG00000037541	Shank2	0.104651	0.0403719	2.59218	chr7	151540021	151540501	IAPLTR2_Mm	0	chr7	151539812	151541295
chr6	143776944	144158088	NM_001113559	ENSMUSG00000041540	Sox5	0.0538618	0.0139021	3.87437	chr6	143832228	143832420	IAPLTR2_Mm	0	chr6	143832228	143832522
chr6	143776944	144158088	NM_001113559	ENSMUSG00000041540	Sox5	0.0538618	0.0139021	3.87437	chr6	143832421	143832522	IAPEz-int	0	chr6	143832228	143832522
chrX	146219021	146419525	NM_001114400	ENSMUSG00000072923	Gm10439	0.0403457	0.0105176	3.83602	chrX	146247382	146247743	IAPLTR2_Mm	0	chrX	146247382	146247974
chrX	146219021	146419525	NM_001114400	ENSMUSG00000072923	Gm10439	0.0403457	0.0105176	3.83602	chrX	146247769	146247974	IAPEz-int	0	chrX	146247382	146247974
chrX	146219021	146419525	NM_001114400	ENSMUSG00000072923	Gm10439	0.0403457	0.0105176	3.83602	chrX	146249356	146249416	IAPEz-int	0	chrX	146249356	146250509
chrX	146219021	146419525	NM_001114400	ENSMUSG00000072923	Gm10439	0.0403457	0.0105176	3.83602	chrX	146249472	146249684	IAPEz-int	0	chrX	146249356	146250509
chrX	146219021	146419525	NM_001114400	ENSMUSG00000072923	Gm10439	0.0403457	0.0105176	3.83602	chrX	146249673	146249726	IAPEz-int	0	chrX	146249356	146250509
chrX	146219021	146419525	NM_001114400	ENSMUSG00000072923	Gm10439	0.0403457	0.0105176	3.83602	chrX	146249729	146250191	IAPLTR2_Mm	0	chrX	146249356	146250509
chrX	146219021	146419525	NM_001114400	ENSMUSG00000072923	Gm10439	0.0403457	0.0105176	3.83602	chrX	146250194	146250509	IAPEz-int	0	chrX	146249356	146250509
chr2	158008268	158054960	NM_001131021	ENSMUSG00000037813	D630003M21Rik	0.0951631	0.034071	2.79308	chr2	158059507	158059966	IAPLTR2_Mm	-4548	chr2	158059498	158059996
chr10	73284614	74097510	NM_001142735	ENSMUSG00000052613	Pcdh15	0.00852322	0.000425558	20.0283	chr10	73317472	73317644	IAPLTR2_Mm	0	chr10	73317303	73317644
chr10	73284614	74097510	NM_001142736	ENSMUSG00000052613	Pcdh15	0.00852887	0.00042584	20.0283	chr10	73317472	73317644	IAPLTR2_Mm	0	chr10	73317303	73317644
chr10	73284614	74097510	NM_001142738	ENSMUSG00000052613	Pcdh15	0.00864357	0.000431567	20.0283	chr10	73317472	73317644	IAPLTR2_Mm	0	chr10	73317303	73317644
chr10	73284614	74097510	NM_001142739	ENSMUSG00000052613	Pcdh15	0.00858584	0.000428685	20.0283	chr10	73317472	73317644	IAPLTR2_Mm	0	chr10	73317303	73317644
chr10	73284614	74097510	NM_001142740	ENSMUSG00000052613	Pcdh15	0.00853737	0.000426265	20.0283	chr10	73317472	73317644	IAPLTR2_Mm	0	chr10	73317303	73317644
chr10	73284614	74097510	NM_001142741	ENSMUSG00000052613	Pcdh15	0.00859445	0.000429115	20.0283	chr10	73317472	73317644	IAPLTR2_Mm	0	chr10	73317303	73317644
chr10	4424140	4520877	NM_001161822	ENSMUSG00000019775	Rgs17	0.215544	0.0251634	8.56578	chr10	4493905	4494247	IAPEY2_LTR	0	chr10	4493134	4494473
chr7	104230260	104457461	NM_001162477	ENSMUSG00000004508	Gab2	0.400603	0.057715	6.94105	chr7	104422515	104422541	IAPLTR2_Mm	0	chr7	104421937	104422541
chr13	62618154	62659989	NM_001162911	ENSMUSG00000074867		1.77765	0.722198	2.46145	chr13	62651131	62651178	IAPEz-int	0	chr13	62651131	62651178
chr13	62618154	62659989	NM_001162911	ENSMUSG00000074867		1.77765	0.722198	2.46145	chr13	62651810	62652068	IAPEz-int	0	chr13	62651810	62653596
chr13	62618154	62659989	NM_001162911	ENSMUSG00000074867		1.77765	0.722198	2.46145	chr13	62652069	62652467	IAPLTR2a	0	chr13	62651810	62653596
chr3	27837601	28032284	NM_001164056	ENSMUSG00000027695	Pld1	1.04769	0.308873	3.39199	chr3	27961667	27961742	IAPLTR1_Mm	0	chr3	27960652	27961742
chr3	27837601	28032284	NM_001164056	ENSMUSG00000027695	Pld1	1.04769	0.308873	3.39199	chr3	27968266	27968527	IAPEz-int	0	chr3	27968266	27970293
chr3	27837601	28032284	NM_001164056	ENSMUSG00000027695	Pld1	1.04769	0.308873	3.39199	chr3	27968528	27968892	IAPLTR1_Mm	0	chr3	27968266	27970293
chr5	19413335	20210610	NM_001170745	ENSMUSG00000040003	Magi2	0.124041	0.0479622	2.58623	chr5	19481023	19481472	IAPLTR2_Mm	0	chr5	19480798	19481500
chr5	19413335	20210610	NM_001170745	ENSMUSG00000040003	Magi2	0.124041	0.0479622	2.58623	chr5	19481475	19481500	IAPEz-int	0	chr5	19480798	19481500
chr5	19413335	20210610	NM_001170745	ENSMUSG00000040003	Magi2	0.124041	0.0479622	2.58623	chr5	19484406	19484430	IAPA_MM-int	0	chr5	19484406	19485103
chr5	19413335	20210610	NM_001170745	ENSMUSG00000040003	Magi2	0.124041	0.0479622	2.58623	chr5	19484432	19484873	IAPLTR2_Mm	0	chr5	19484406	19485103
chr5	19413335	20210610	NM_001170745	ENSMUSG00000040003	Magi2	0.124041	0.0479622	2.58623	chr5	19696085	19696408	IAPEz-int	0	chr5	19696085	19697144
chr5	19413335	20210610	NM_001170745	ENSMUSG00000040003	Magi2	0.124041	0.0479622	2.58623	chr5	19696409	19696775	IAPLTR1_Mm	0	chr5	19696085	19697144
chr5	18732863	20210609	NM_001170746	ENSMUSG00000040003	Magi2	0.106982	0.0381124	2.807	chr5	19481023	19481472	IAPLTR2_Mm	0	chr5	19480798	19481500
chr5	18732863	20210609	NM_001170746	ENSMUSG00000040003	Magi2	0.106982	0.0381124	2.807	chr5	19481475	19481500	IAPEz-int	0	chr5	19480798	19481500
chr5	18732863	20210609	NM_001170746	ENSMUSG00000040003	Magi2	0.106982	0.0381124	2.807	chr5	19484406	19484430	IAPA_MM-int	0	chr5	19484406	19485103
chr5	18732863	20210609	NM_001170746	ENSMUSG00000040003	Magi2	0.106982	0.0381124	2.807	chr5	19484432	19484873	IAPLTR2_Mm	0	chr5	19484406	19485103
chr5	18732863	20210609	NM_001170746	ENSMUSG00000040003	Magi2	0.106982	0.0381124	2.807	chr5	19696085	19696408	IAPEz-int	0	chr5	19696085	19697144
chr5	18732863	20210609	NM_001170746	ENSMUSG00000040003	Magi2	0.106982	0.0381124	2.807	chr5	19696409	19696775	IAPLTR1_Mm	0	chr5	19696085	19697144
chr7	141074882	141416780	NM_007400	ENSMUSG00000054555	Adam12	0.186984	0.0200697	9.31672	chr7	141193655	141193889	IAPLTR1a_Mm	0	chr7	141193182	141193889
chr7	141074882	141416780	NM_007400	ENSMUSG00000054555	Adam12	0.186984	0.0200697	9.31672	chr7	141196485	141196584	IAPLTR1a_Mm	0	chr7	141196485	141198424
chr17	72218327	72953647	NM_007439	ENSMUSG00000055471	Alk	0.0189081	0.00650705	2.90578	chr17	72485655	72486062	IAPLTR2a	0	chr17	72485056	72486779
chr17	72218327	72953647	NM_007439	ENSMUSG00000055471	Alk	0.0189081	0.00650705	2.90578	chr17	72805587	72805952	IAPLTR2_Mm	0	chr17	72805586	72805952
chr6	3635719	3714713	NM_007588	ENSMUSG00000023964	Calcr	0.62832	0.120623	5.20898	chr6	3647126	3647527	IAPEz-int	0	chr6	3647126	3647527
chr6	3635719	3714713	NM_007588	ENSMUSG00000023964	Calcr	0.62832	0.120623	5.20898	chr6	3648386	3648972	IAPEz-int	0	chr6	3648386	3649478
chr6	3635719	3714713	NM_007588	ENSMUSG00000023964	Calcr	0.62832	0.120623	5.20898	chr6	3648975	3649381	IAPLTR2a	0	chr6	3648386	3649478
chr18	37112342	37347311	NM_007766	ENSMUSG00000007440	Pcdhac1	0.0331909	0.00103368	32.1095	chr18	37141575	37141846	IAPEz-int	0	chr18	37141575	37141846
chr18	37112342	37347311	NM_007766	ENSMUSG00000007440	Pcdhac1	0.0331909	0.00103368	32.1095	chr18	37148141	37148305	IAPLTR1a_Mm	0	chr18	37148141	37149209
chr18	37127278	37348551	NM_007767	ENSMUSG00000079714	Pcdha6	0.0756183	0.00104946	72.0548	chr18	37141575	37141846	IAPEz-int	0	chr18	37141575	37141846
chr18	37127278	37348551	NM_007767	ENSMUSG00000079714	Pcdha6	0.0756183	0.00104946	72.0548	chr18	37148141	37148305	IAPLTR1a_Mm	0	chr18	37148141	37149209
chr2	18135377	18314457	NM_007869	ENSMUSG00000026740	Dnajc1	2.94076	1.18391	2.48393	chr2	18321368	18321656	IAPEY2_LTR	-6912	chr2	18321145	18321656
chr1	94912031	94998451	NM_008440	ENSMUSG00000014602	Kif1a	6.67768	1.20297	5.55098	chr1	95003951	95004253	IAPLTR2_Mm	-5501	chr1	95002886	95004253
chr10	19654331	19862556	NM_008580	ENSMUSG00000071369	Map3k5	1.71872	0.442711	3.88226	chr10	19736269	19736742	IAPEz-int	0	chr10	19736269	19736742
chr10	19654331	19862556	NM_008580	ENSMUSG00000071369	Map3k5	1.71872	0.442711	3.88226	chr10	19737182	19737242	IAPEz-int	0	chr10	19737182	19739116
chr10	19654331	19862556	NM_008580	ENSMUSG00000071369	Map3k5	1.71872	0.442711	3.88226	chr10	19737243	19737593	IAPLTR1a_Mm	0	chr10	19737182	19739116
chr3	27883092	28032284	NM_008875	ENSMUSG00000027695	Pld1	1.01415	0.312317	3.24718	chr3	27961667	27961742	IAPLTR1_Mm	0	chr3	27960652	27961742
chr3	27883092	28032284	NM_008875	ENSMUSG00000027695	Pld1	1.01415	0.312317	3.24718	chr3	27968266	27968527	IAPEz-int	0	chr3	27968266	27970293
chr3	27883092	28032284	NM_008875	ENSMUSG00000027695	Pld1	1.01415	0.312317	3.24718	chr3	27968528	27968892	IAPLTR1_Mm	0	chr3	27968266	27970293
chr1	89700254	89741732	NM_009118	ENSMUSG00000056055	Sag	0.346516	0.0896595	3.8648	chr1	89729468	89729898	IAPLTR2_Mm	0	chr1	89729124	89730743
chr2	148230206	148233924	NM_009378	ENSMUSG00000074743	Thbd	2.73648	0.0621443	44.0343	chr2	148236343	148236490	IAPLTR1_Mm	-2420	chr2	148235364	148236490
chr1	37276049	37320229	NM_009918	ENSMUSG00000026114	Cnga3	5.84611	1.0467	5.5853	chr1	37265981	37266382	IAPLTR2a	-9668	chr1	37263679	37267443
chr2	165480797	165597227	NM_010165	ENSMUSG00000017897	Eya2	0.930125	0.0325793	28.5496	chr2	165500688	165501093	IAPLTR2_Mm	0	chr2	165497756	165501093
chr2	165480797	165597227	NM_010165	ENSMUSG00000017897	Eya2	0.930125	0.0325793	28.5496	chr2	165504504	165504605	IAPEz-int	0	chr2	165504504	165506468
chr2	165480797	165597227	NM_010165	ENSMUSG00000017897	Eya2	0.930125	0.0325793	28.5496	chr2	165504608	165505093	IAPLTR2_Mm	0	chr2	165504504	165506468
chr7	104230260	104457461	NM_010248	ENSMUSG00000004508	Gab2	0.400403	0.0576862	6.94105	chr7	104422515	104422541	IAPLTR2_Mm	0	chr7	104421937	104422541
chr15	3267754	3533352	NM_010284	ENSMUSG00000055737	Ghr	2.1057	0.285728	7.36958	chr15	3321233	3322419	IAPEY3-int	0	chr15	3321233	3322419
chr15	3267754	3533352	NM_010284	ENSMUSG00000055737	Ghr	2.1057	0.285728	7.36958	chr15	3323178	3323748	IAPEY3-int	0	chr15	3323178	3323914
chr15	3267754	3533352	NM_010284	ENSMUSG00000055737	Ghr	2.1057	0.285728	7.36958	chr15	3323759	3323914	IAPEY2_LTR	0	chr15	3323178	3323914
chr17	36175351	36179687	NM_010397	ENSMUSG00000056116	H2-T22	1.34313	0.487253	2.75654	chr17	36186997	36187585	IAPEz-int	-7311	chr17	36186997	36187585
chr17	36175353	36179637	NM_010399	ENSMUSG00000056116	H2-T22	0.643894	0.273503	2.35425	chr17	36186997	36187585	IAPEz-int	-7361	chr17	36186997	36187585
chr8	75338496	75877439	NM_010687	ENSMUSG00000004383	Large	8.94997	3.37962	2.64822	chr8	75451479	75451752	IAPEz-int	0	chr8	75451479	75452031
chr8	75338496	75877439	NM_010687	ENSMUSG00000004383	Large	8.94997	3.37962	2.64822	chr8	75451754	75451999	IAPEz-int	0	chr8	75451479	75452031
chr8	75338496	75877439	NM_010687	ENSMUSG00000004383	Large	8.94997	3.37962	2.64822	chr8	75451995	75452031	IAPEz-int	0	chr8	75451479	75452031
chr8	75338496	75877439	NM_010687	ENSMUSG00000004383	Large	8.94997	3.37962	2.64822	chr8	75453886	75453977	IAPEz-int	0	chr8	75453886	75453977
chr8	75338496	75877439	NM_010687	ENSMUSG00000004383	Large	8.94997	3.37962	2.64822	chr8	75454988	75455165	IAPEz-int	0	chr8	75454988	75456777
chr8	75338496	75877439	NM_010687	ENSMUSG00000004383	Large	8.94997	3.37962	2.64822	chr8	75455166	75455522	IAPLTR1a_Mm	0	chr8	75454988	75456777
chr5	4803383	5380251	NM_011074	ENSMUSG00000028926	Cdk14	2.18125	0.486162	4.48666	chr5	5118690	5119033	IAPLTR2_Mm	0	chr5	5118626	5119033
chr12	32643335	32746142	NM_011158	ENSMUSG00000002997	Prkar2b	0.901143	0.20642	4.36559	chr12	32712888	32713219	IAPLTR1_Mm	0	chr12	32712313	32713219
chr12	32643335	32746142	NM_011158	ENSMUSG00000002997	Prkar2b	0.901143	0.20642	4.36559	chr12	32716877	32716881	IAPEz-int	0	chr12	32716877	32717922
chr12	32643335	32746142	NM_011158	ENSMUSG00000002997	Prkar2b	0.901143	0.20642	4.36559	chr12	32716882	32717249	IAPLTR1_Mm	0	chr12	32716877	32717922
chr2	131735663	131764172	NM_011170	ENSMUSG00000079037	Prnp	23.0339	2.65337	8.68099	chr2	131743768	131743802	IAPLTR1_Mm	0	chr2	131743183	131743802
chr2	131735663	131764172	NM_011170	ENSMUSG00000079037	Prnp	23.0339	2.65337	8.68099	chr2	131756610	131756753	IAPLTR1_Mm	0	chr2	131756610	131758221
chr16	62854132	62929168	NM_011173	ENSMUSG00000022912	Pros1	42.3098	6.52411	6.48515	chr16	62878748	62878833	IAPEz-int	0	chr16	62878748	62878833
chr7	129008551	129062242	NM_011325	ENSMUSG00000030873	Scnn1b	0.169035	0.0632327	2.67322	chr7	128999140	128999511	IAPLTR1_Mm	-9041	chr7	128999140	129000057
chr6	143776944	144158088	NM_011444	ENSMUSG00000041540	Sox5	0.0511475	0.0132015	3.87437	chr6	143832228	143832420	IAPLTR2_Mm	0	chr6	143832228	143832522
chr6	143776944	144158088	NM_011444	ENSMUSG00000041540	Sox5	0.0511475	0.0132015	3.87437	chr6	143832421	143832522	IAPEz-int	0	chr6	143832228	143832522
chr9	92145031	92167399	NM_011636	ENSMUSG00000032369	Plscr1	15.1605	4.28374	3.53906	chr9	92137138	92137677	IAPLTR2_Mm	-7355	chr9	92136155	92139413
chr14	117324518	118378751	NM_011821	ENSMUSG00000058571	Gpc6	1.14898	0.047436	24.2218	chr14	117481250	117482417	IAPEz-int	0	chr14	117481250	117482606
chr14	117324518	118378751	NM_011821	ENSMUSG00000058571	Gpc6	1.14898	0.047436	24.2218	chr14	117482420	117482606	IAPLTR1a_Mm	0	chr14	117481250	117482606
chr14	117324518	118378751	NM_011821	ENSMUSG00000058571	Gpc6	1.14898	0.047436	24.2218	chr14	117578477	117578546	IAPLTR1a_Mm	0	chr14	117578477	117578876
chr14	117324518	118378751	NM_011821	ENSMUSG00000058571	Gpc6	1.14898	0.047436	24.2218	chr14	117578547	117578876	IAPEz-int	0	chr14	117578477	117578876
chr14	117324518	118378751	NM_011821	ENSMUSG00000058571	Gpc6	1.14898	0.047436	24.2218	chr14	117583200	117583545	IAPEz-int	0	chr14	117583200	117583619
chr14	117324518	118378751	NM_011821	ENSMUSG00000058571	Gpc6	1.14898	0.047436	24.2218	chr14	117583547	117583619	IAPEz-int	0	chr14	117583200	117583619
chr9	88222446	88266927	NM_011851	ENSMUSG00000032420	Nt5e	3.51412	0.817504	4.2986	chr9	88218373	88218706	IAPLTR1a_Mm	-3741	chr9	88218265	88220524
chr5	137462888	137472516	NM_011962	ENSMUSG00000004846	Plod3	45.9397	16.6346	2.76169	chr5	137454366	137454687	IAPEY_LTR	-8202	chr5	137454366	137455022
chr12	85350451	85358619	NM_012006	ENSMUSG00000072949	Acot1	18.182	1.95937	9.27951	chr12	85343977	85344387	IAPLTR2a	-6065	chr12	85342540	85345203
chr13	98668549	98976120	NM_012026	ENSMUSG00000021662	Rgnef	5.01242	1.04593	4.79231	chr13	98859720	98860143	IAPLTR2_Mm	0	chr13	98859720	98860962
chr2	163449008	163470879	NM_012032	ENSMUSG00000017707	Serinc3	79.7205	12.8041	6.22617	chr2	163479618	163480040	IAPEz-int	-8740	chr2	163479618	163480040
chr1	173769827	173820849	NM_013489	ENSMUSG00000038147	Cd84	5.75187	1.46671	3.92161	chr1	173762780	173762862	IAPLTR2_Mm	-6966	chr1	173762780	173763991
chr17	50648871	50827819	NM_013880	ENSMUSG00000038910	Plcl2	3.22965	0.549043	5.88232	chr17	50799922	50800342	IAPLTR2a	0	chr17	50799014	50800545
chr17	50648871	50827819	NM_013880	ENSMUSG00000038910	Plcl2	3.22965	0.549043	5.88232	chr17	50800343	50800545	IAPEz-int	0	chr17	50799014	50800545
chr10	98570768	98575881	NM_015737	ENSMUSG00000090035	Galnt4	0.95158	0.299912	3.17286	chr10	98565709	98566062	IAPLTR1_Mm	-4707	chr10	98565370	98567116
chr5	19413335	20210609	NM_015823	ENSMUSG00000040003	Magi2	0.123777	0.04786	2.58623	chr5	19481023	19481472	IAPLTR2_Mm	0	chr5	19480798	19481500
chr5	19413335	20210609	NM_015823	ENSMUSG00000040003	Magi2	0.123777	0.04786	2.58623	chr5	19481475	19481500	IAPEz-int	0	chr5	19480798	19481500
chr5	19413335	20210609	NM_015823	ENSMUSG00000040003	Magi2	0.123777	0.04786	2.58623	chr5	19484406	19484430	IAPA_MM-int	0	chr5	19484406	19485103
chr5	19413335	20210609	NM_015823	ENSMUSG00000040003	Magi2	0.123777	0.04786	2.58623	chr5	19484432	19484873	IAPLTR2_Mm	0	chr5	19484406	19485103
chr5	19413335	20210609	NM_015823	ENSMUSG00000040003	Magi2	0.123777	0.04786	2.58623	chr5	19696085	19696408	IAPEz-int	0	chr5	19696085	19697144
chr5	19413335	20210609	NM_015823	ENSMUSG00000040003	Magi2	0.123777	0.04786	2.58623	chr5	19696409	19696775	IAPLTR1_Mm	0	chr5	19696085	19697144
chr6	120043397	120150356	NM_016718	ENSMUSG00000041377	Ninj2	0.407489	0.0468476	8.69819	chr6	120077622	120077861	IAPLTR1a_Mm	0	chr6	120076255	120077861
chr6	120043397	120150356	NM_016718	ENSMUSG00000041377	Ninj2	0.407489	0.0468476	8.69819	chr6	120083419	120083818	IAPEz-int	0	chr6	120083419	120083818
chr2	155343778	155388479	NM_019811	ENSMUSG00000027605	Acss2	3.46175	1.14181	3.03182	chr2	155364430	155364522	IAPLTR1_Mm	0	chr2	155364430	155364522
chr5	124511865	124545807	NM_019875	ENSMUSG00000029408	Abcb9	0.820954	0.161704	5.07688	chr5	124554504	124554854	IAPLTR1_Mm	-8698	chr5	124554093	124554877
chr7	88060264	88092436	NM_019951	ENSMUSG00000025724	Sec11a	58.4622	29.0632	2.01156	chr7	88080254	88080526	IAPLTR1a_Mm	0	chr7	88080254	88080526
chr10	4424140	4520877	NM_019958	ENSMUSG00000019775	Rgs17	0.22195	0.034864	6.36615	chr10	4493905	4494247	IAPEY2_LTR	0	chr10	4493134	4494473
chr17	90432983	91492142	NM_020252	ENSMUSG00000024109	Nrxn1	0.102913	0.0368634	2.79174	chr17	90507163	90507323	IAPEz-int	0	chr17	90507163	90507323
chr17	90432983	91492142	NM_020252	ENSMUSG00000024109	Nrxn1	0.102913	0.0368634	2.79174	chr17	90507673	90508092	IAPEz-int	0	chr17	90507673	90508092
chr17	90432983	91492142	NM_020252	ENSMUSG00000024109	Nrxn1	0.102913	0.0368634	2.79174	chr17	90878369	90878744	IAPLTR2a	0	chr17	90878326	90878752
chr15	27396431	27524662	NM_020332	ENSMUSG00000022265	Ank	11.1339	3.37815	3.29586	chr15	27444586	27444912	IAPEY_LTR	0	chr15	27443246	27446071
chr5	37838063	38108392	NM_022416	ENSMUSG00000029123	Stk32b	0.275563	0.089089	3.09312	chr5	38077690	38078029	IAPLTR2b	0	chr5	38076523	38079495
chr5	37838063	38108392	NM_022416	ENSMUSG00000029123	Stk32b	0.275563	0.089089	3.09312	chr5	38078032	38078087	IAPEz-int	0	chr5	38076523	38079495
chr5	37838063	38108392	NM_022416	ENSMUSG00000029123	Stk32b	0.275563	0.089089	3.09312	chr5	38078071	38078832	IAPEz-int	0	chr5	38076523	38079495
chr5	37838063	38108392	NM_022416	ENSMUSG00000029123	Stk32b	0.275563	0.089089	3.09312	chr5	38078833	38078951	IAPEz-int	0	chr5	38076523	38079495
chr5	37838063	38108392	NM_022416	ENSMUSG00000029123	Stk32b	0.275563	0.089089	3.09312	chr5	38078953	38079197	IAPEz-int	0	chr5	38076523	38079495
chr5	37838063	38108392	NM_022416	ENSMUSG00000029123	Stk32b	0.275563	0.089089	3.09312	chr5	38079216	38079495	IAPEz-int	0	chr5	38076523	38079495
chr5	37838063	38108392	NM_022416	ENSMUSG00000029123	Stk32b	0.275563	0.089089	3.09312	chr5	38080842	38081013	IAPEz-int	0	chr5	38080842	38081876
chr5	37838063	38108392	NM_022416	ENSMUSG00000029123	Stk32b	0.275563	0.089089	3.09312	chr5	38081014	38081435	IAPLTR2a	0	chr5	38080842	38081876
chr10	73284614	74097510	NM_023115	ENSMUSG00000052613	Pcdh15	0.00850911	0.000424854	20.0283	chr10	73317472	73317644	IAPLTR2_Mm	0	chr10	73317303	73317644
chr7	25372561	25393944	NM_023154	ENSMUSG00000064254	Ethe1	17.6366	7.45994	2.36417	chr7	25368919	25369149	IAPLTR1_Mm	-3413	chr7	25368919	25370508
chr16	97963539	97985386	NM_023663	ENSMUSG00000005251	Ripk4	17.1411	5.7058	3.00416	chr16	97992131	97992303	IAPLTR1_Mm	-6746	chr16	97991393	97992303
chr8	65430141	65835893	NM_023689	ENSMUSG00000054162	Spock3	0.155283	0.0246456	6.30064	chr8	65494049	65494345	IAPLTR2_Mm	0	chr8	65493912	65494345
chr8	65430141	65835893	NM_023689	ENSMUSG00000054162	Spock3	0.155283	0.0246456	6.30064	chr8	65495675	65496259	IAPEz-int	0	chr8	65495675	65496508
chr8	65430141	65835893	NM_023689	ENSMUSG00000054162	Spock3	0.155283	0.0246456	6.30064	chr8	65496264	65496508	IAPEz-int	0	chr8	65495675	65496508
chr7	4416336	4432089	NM_026146	ENSMUSG00000006154	Eps8l1	0.976404	0.0305383	31.9732	chr7	4410666	4410814	IAPEz-int	-5523	chr7	4410488	4410814
chr2	16277930	16677466	NM_026162	ENSMUSG00000026748	Plxdc2	9.75668	1.6581	5.88426	chr2	16506814	16507204	IAPEz-int	0	chr2	16506814	16508093
chr2	16277930	16677466	NM_026162	ENSMUSG00000026748	Plxdc2	9.75668	1.6581	5.88426	chr2	16507215	16507689	IAPLTR2_Mm	0	chr2	16506814	16508093
chr9	60560927	60586608	NM_026235	ENSMUSG00000034839	Larp6	0.242253	0.0333698	7.25966	chr9	60574023	60574165	IAPLTR1a_Mm	0	chr9	60572560	60574165
chr9	60560927	60586608	NM_026235	ENSMUSG00000034839	Larp6	0.242253	0.0333698	7.25966	chr9	60580436	60580778	IAPEz-int	0	chr9	60580436	60582006
chr9	60560927	60586608	NM_026235	ENSMUSG00000034839	Larp6	0.242253	0.0333698	7.25966	chr9	60580779	60581115	IAPLTR1a_Mm	0	chr9	60580436	60582006
chr15	36926781	36937157	NM_026521	ENSMUSG00000062397	Zfp706	79.9712	26.3164	3.03883	chr15	36926902	36927113	IAPLTR1_Mm	0	chr15	36926902	36927682
chr4	118227155	118293390	NM_026789	ENSMUSG00000028730	Wdr65	0.153925	0.051345	2.99785	chr4	118275714	118276045	IAPEY3_LTR	0	chr4	118275351	118276202
chr13	24104352	24372659	NM_026825	ENSMUSG00000021338	Lrrc16a	8.00317	3.73291	2.14395	chr13	24318553	24318953	IAPLTR2a	0	chr13	24317065	24320042
chr13	24104352	24372659	NM_026825	ENSMUSG00000021338	Lrrc16a	8.00317	3.73291	2.14395	chr13	24318955	24319650	IAPEz-int	0	chr13	24317065	24320042
chr13	24104352	24372659	NM_026825	ENSMUSG00000021338	Lrrc16a	8.00317	3.73291	2.14395	chr13	24319651	24319769	IAPEz-int	0	chr13	24317065	24320042
chr13	24104352	24372659	NM_026825	ENSMUSG00000021338	Lrrc16a	8.00317	3.73291	2.14395	chr13	24319771	24319987	IAPEz-int	0	chr13	24317065	24320042
chr13	24104352	24372659	NM_026825	ENSMUSG00000021338	Lrrc16a	8.00317	3.73291	2.14395	chr13	24320006	24320042	IAPEz-int	0	chr13	24317065	24320042
chr13	24104352	24372659	NM_026825	ENSMUSG00000021338	Lrrc16a	8.00317	3.73291	2.14395	chr13	24321877	24322204	IAPLTR2a	0	chr13	24321877	24325076
chr11	116197658	116274346	NM_027258	ENSMUSG00000052949	Rnf157	2.82659	0.942896	2.99777	chr11	116254823	116255208	IAPEz-int	0	chr11	116254823	116255208
chr5	30559120	30598976	NM_027652	ENSMUSG00000075703	Ept1	10.6454	1.42225	7.4849	chr5	30549921	30550181	IAPEz-int	-8940	chr5	30549070	30550181
chr1	129386918	129574598	NM_028135	ENSMUSG00000026347	Tmem163	0.325431	0.0764973	4.25415	chr1	129454835	129455036	IAPLTR1_Mm	0	chr1	129453978	129455036
chr1	129386918	129574598	NM_028135	ENSMUSG00000026347	Tmem163	0.325431	0.0764973	4.25415	chr1	129458708	129458758	IAPEz-int	0	chr1	129458708	129458758
chr1	129386918	129574598	NM_028135	ENSMUSG00000026347	Tmem163	0.325431	0.0764973	4.25415	chr1	129461864	129462061	IAPLTR1_Mm	0	chr1	129461864	129465244
chr1	89366775	89372057	NM_028473	ENSMUSG00000026258	3110079O15Rik	0.484406	0.166704	2.90578	chr1	89357055	89357246	IAPEz-int	-9530	chr1	89356198	89357246
chr16	70314193	70569965	NM_028803	ENSMUSG00000022707	Gbe1	2.18674	0.351802	6.21582	chr16	70384453	70384496	IAPEz-int	0	chr16	70384453	70385199
chr16	70314193	70569965	NM_028803	ENSMUSG00000022707	Gbe1	2.18674	0.351802	6.21582	chr16	70384499	70384881	IAPLTR2_Mm	0	chr16	70384453	70385199
chr16	70314193	70569965	NM_028803	ENSMUSG00000022707	Gbe1	2.18674	0.351802	6.21582	chr16	70542691	70542883	IAPLTR1_Mm	0	chr16	70542429	70542883
chr16	70314193	70569965	NM_028803	ENSMUSG00000022707	Gbe1	2.18674	0.351802	6.21582	chr16	70543861	70544318	IAPEz-int	0	chr16	70543861	70544318
chr5	12383165	12588943	NM_028882	ENSMUSG00000040254	Sema3d	0.0770769	0.017716	4.35069	chr5	12520507	12520813	IAPEz-int	0	chr5	12520507	12521033
chr5	12383165	12588943	NM_028882	ENSMUSG00000040254	Sema3d	0.0770769	0.017716	4.35069	chr5	12520814	12521033	IAPLTR1a_Mm	0	chr5	12520507	12521033
chr4	46517943	46549013	NM_029077	ENSMUSG00000039853	Trim14	0.749382	0.214086	3.50038	chr4	46527758	46527816	IAPEz-int	0	chr4	46527758	46527816
chr4	46517943	46549013	NM_029077	ENSMUSG00000039853	Trim14	0.749382	0.214086	3.50038	chr4	46528564	46528641	IAPEz-int	0	chr4	46528564	46528641
chr11	108286579	108721929	NM_029606	ENSMUSG00000020728	Ccdc46	0.540821	0.0876194	6.17239	chr11	108336391	108336807	IAPLTR2_Mm	0	chr11	108336391	108336807
chr11	108286579	108721929	NM_029606	ENSMUSG00000020728	Ccdc46	0.540821	0.0876194	6.17239	chr11	108511376	108511616	IAPLTR1_Mm	0	chr11	108511376	108511807
chr11	108286579	108721929	NM_029606	ENSMUSG00000020728	Ccdc46	0.540821	0.0876194	6.17239	chr11	108511617	108511807	IAPEz-int	0	chr11	108511376	108511807
chr13	74777300	74830653	NM_030711	ENSMUSG00000021583	Erap1	2.17624	0.441306	4.93135	chr13	74770883	74771182	IAPEY_LTR	-6119	chr13	74770883	74772351
chr2	92755257	92796208	NM_030725	ENSMUSG00000027220	Syt13	3.70308	1.05879	3.49745	chr2	92778983	92779086	IAPLTR2a	0	chr2	92778983	92779474
chr7	5996762	6056751	NM_031389	ENSMUSG00000034690	Nlrp4c	0.348199	0.0639326	5.44635	chr7	6037727	6038102	IAPLTR2_Mm	0	chr7	6037383	6038102
chr9	7367669	7388026	NM_032007	ENSMUSG00000041620	Mmp1b	0.17334	0.0385666	4.49457	chr9	7373100	7374019	IAPEz-int	0	chr9	7373100	7374019
chr9	7367669	7388026	NM_032007	ENSMUSG00000041620	Mmp1b	0.17334	0.0385666	4.49457	chr9	7375346	7375527	IAPLTR1a_Mm	0	chr9	7375346	7376298
chr13	54860220	54867956	NM_033610	ENSMUSG00000034891	Sncb	1.97286	0.76381	2.58292	chr13	54876991	54877233	IAPLTR1a_Mm	-9036	chr13	54876991	54879835
chr2	40452292	42509118	NM_053011	ENSMUSG00000049252	Lrp1b	0.0152798	0.005224	2.92493	chr2	40822323	40822668	IAPLTR4	0	chr2	40822247	40822718
chr2	40452292	42509118	NM_053011	ENSMUSG00000049252	Lrp1b	0.0152798	0.005224	2.92493	chr2	41599925	41600240	IAPLTR1_Mm	0	chr2	41599925	41600752
chr2	40452292	42509118	NM_053011	ENSMUSG00000049252	Lrp1b	0.0152798	0.005224	2.92493	chr2	41600241	41600752	IAPEz-int	0	chr2	41599925	41600752
chr2	40452292	42509118	NM_053011	ENSMUSG00000049252	Lrp1b	0.0152798	0.005224	2.92493	chr2	41606959	41606973	IAPLTR1_Mm	0	chr2	41606959	41607019
chr18	37633199	37635994	NM_053140	ENSMUSG00000047033	Pcdhb15	0.0407086	0.0183703	2.216	chr18	37625029	37625346	IAPEY2_LTR	-7854	chr18	37624944	37625346
chr2	145068346	145467901	NM_053195	ENSMUSG00000047033	Pcdhb15	0.0407086	0.0183703	2.216	chr2	145450975	145451049	IAPLTR1_Mm	0	chr2	145450282	145451049
chr2	145068346	145467901	NM_053195	ENSMUSG00000063873	Slc24a3	0.772383	0.0224149	34.4585	chr2	145456004	145456370	IAPLTR1_Mm	0	chr2	145456004	145457129
chr7	19259714	19271341	NM_054058	ENSMUSG00000063305	Psg20	0.0765058	0.0107868	7.09256	chr7	19275617	19276081	IAPLTR2_Mm	-4277	chr7	19275176	19276786
chr7	17788825	17801105	NM_054064	ENSMUSG00000023159	Psg29	1.49175	0.167346	8.91417	chr7	17800816	17801110	IAPLTR2b	0	chr7	17800411	17801110
chr18	37089938	37347311	NM_054072	ENSMUSG00000007440	Pcdha12	0.0609893	0.00104826	58.1817	chr18	37141575	37141846	IAPEz-int	0	chr18	37141575	37141846
chr18	37089938	37347311	NM_054072	ENSMUSG00000007440	Pcdha12	0.0609893	0.00104826	58.1817	chr18	37148141	37148305	IAPLTR1a_Mm	0	chr18	37148141	37149209
chr9	123081402	123125156	NM_133974	ENSMUSG00000035498	Cdcp1	7.9934	1.91287	4.17875	chr9	123107115	123107325	IAPLTR1_Mm	0	chr9	123107115	123108358
chr11	70845442	70847119	NM_134022	ENSMUSG00000089738	6330403K07Rik	4.93943	0.663127	7.4487	chr11	70853774	70854241	IAPLTR2_Mm	-6656	chr11	70853656	70854260
chr13	3565280	3610354	NM_134063	ENSMUSG00000033799	BC016423	13.5129	5.98185	2.25898	chr13	3615433	3616147	IAPEz-int	-5080	chr13	3615433	3616147
chr12	85379328	85385673	NM_134247	ENSMUSG00000052392	Acot4	0.815697	0.120199	6.7862	chr12	85371047	85371327	IAPEY3_LTR	-8002	chr12	85366040	85372008
chr18	37157533	37347311	NM_138661	ENSMUSG00000007440	Pcdha2	0.0483571	0.00103	46.9485	chr18	37148141	37148305	IAPLTR1a_Mm	-9229	chr18	37148141	37149209
chr6	97236860	97567651	NM_145148	ENSMUSG00000030064	Frmd4b	5.65821	2.76426	2.04692	chr6	97329332	97329443	IAPLTR1_Mm	0	chr6	97329332	97330344
chr14	121685562	121778452	NM_145465	ENSMUSG00000063410	Stk24	36.9564	7.41761	4.98225	chr14	121788292	121788349	IAPLTR2_Mm	-9841	chr14	121788292	121788349
chr4	95709350	95744231	NM_145548	ENSMUSG00000028571	Cyp2j13	0.694077	0.184884	3.75412	chr4	95715430	95715770	IAPLTR1a_Mm	0	chr4	95713992	95715914
chr4	95709350	95744231	NM_145548	ENSMUSG00000028571	Cyp2j13	0.694077	0.184884	3.75412	chr4	95715783	95715914	IAPEz-int	0	chr4	95713992	95715914
chr4	95709350	95744231	NM_145548	ENSMUSG00000028571	Cyp2j13	0.694077	0.184884	3.75412	chr4	95721605	95722146	IAPEz-int	0	chr4	95721605	95722424
chr4	95709350	95744231	NM_145548	ENSMUSG00000028571	Cyp2j13	0.694077	0.184884	3.75412	chr4	95722147	95722424	IAPLTR1a_Mm	0	chr4	95721605	95722424
chr5	38740511	38893391	NM_145559	ENSMUSG00000005107	Slc2a9	0.111263	0.0117548	9.46533	chr5	38797971	38798323	IAPEz-int	0	chr5	38797971	38798323
chr5	38740511	38893391	NM_145559	ENSMUSG00000005107	Slc2a9	0.111263	0.0117548	9.46533	chr5	38865980	38866381	IAPEz-int	0	chr5	38865980	38866381
chr7	120909511	121186889	NM_145584	ENSMUSG00000038156	Spon1	0.429193	0.074944	5.72685	chr7	121086319	121087126	IAPEz-int	0	chr7	121086319	121087126
chr7	120909511	121186889	NM_145584	ENSMUSG00000038156	Spon1	0.429193	0.074944	5.72685	chr7	121089902	121090127	IAPLTR1a_Mm	0	chr7	121089902	121090782
chr13	31911454	32430413	NM_146041	ENSMUSG00000038372	Gmds	6.64284	2.41423	2.75153	chr13	32397733	32397965	IAPLTR2_Mm	0	chr13	32397733	32398287
chr15	65817935	66118191	NM_152923	ENSMUSG00000056258	Kcnq3	0.129345	0.0267608	4.83339	chr15	65881169	65881258	IAPEz-int	0	chr15	65881169	65883661
chr15	65817935	66118191	NM_152923	ENSMUSG00000056258	Kcnq3	0.129345	0.0267608	4.83339	chr15	65881261	65881691	IAPLTR2_Mm	0	chr15	65881169	65883661
chr17	29070930	29079207	NM_153390	ENSMUSG00000045378	Pxt1	2.24054	0.303517	7.38193	chr17	29074353	29074743	IAPLTR2a	0	chr17	29073218	29074904
chr17	29070930	29079207	NM_153390	ENSMUSG00000045378	Pxt1	2.24054	0.303517	7.38193	chr17	29074745	29074904	IAPEz-int	0	chr17	29073218	29074904
chr17	29070930	29079207	NM_153390	ENSMUSG00000045378	Pxt1	2.24054	0.303517	7.38193	chr17	29075668	29075905	IAPEz-int	0	chr17	29075668	29079052
chr17	29070930	29079207	NM_153390	ENSMUSG00000045378	Pxt1	2.24054	0.303517	7.38193	chr17	29075899	29076724	IAPEz-int	0	chr17	29075668	29079052
chr17	29070930	29079207	NM_153390	ENSMUSG00000045378	Pxt1	2.24054	0.303517	7.38193	chr17	29076727	29077127	IAPLTR2a	0	chr17	29075668	29079052
chr2	24041995	24049087	NM_153511	ENSMUSG00000044103	Il1f9	4.66824	0.71334	6.5442	chr2	24048805	24049145	IAPLTR1a_Mm	0	chr2	24048765	24049585
chr1	23768764	23854697	NM_172124	ENSMUSG00000026156	B3gat2	2.23285	1.04054	2.14586	chr1	23789162	23789545	IAPEY_LTR	0	chr1	23788300	23789607
chr1	23768764	23854697	NM_172124	ENSMUSG00000026156	B3gat2	2.23285	1.04054	2.14586	chr1	23789548	23789607	IAPEy-int	0	chr1	23788300	23789607
chr12	85441603	85450733	NM_172580	ENSMUSG00000043487	Acot6	1.25713	0.34642	3.62893	chr12	85437545	85437567	IAPEY3_LTR	-4037	chr12	85436727	85437567
chr16	30511940	30550664	NM_172614	ENSMUSG00000022537	Tmem44	2.62707	0.940724	2.7926	chr16	30558290	30558551	IAPEY2_LTR	-7627	chr16	30557307	30558589
chr4	98062516	98386294	NM_172696	ENSMUSG00000061859	Inadl	4.45372	0.760862	5.85353	chr4	98191559	98191639	IAPLTR1_Mm	0	chr4	98190766	98191639
chr2	135906823	136213703	NM_172858	ENSMUSG00000039913	Pak7	0.038996	0.0161361	2.41669	chr2	136100401	136100656	IAPLTR2_Mm	0	chr2	136100401	136100854
chr2	135906823	136213703	NM_172858	ENSMUSG00000039913	Pak7	0.038996	0.0161361	2.41669	chr2	136100657	136100854	IAPEz-int	0	chr2	136100401	136100854
chr2	135906823	136213703	NM_172858	ENSMUSG00000039913	Pak7	0.038996	0.0161361	2.41669	chr2	136101518	136101580	IAPEz-int	0	chr2	136101518	136101618
chr2	135906823	136213703	NM_172858	ENSMUSG00000039913	Pak7	0.038996	0.0161361	2.41669	chr2	136101578	136101618	IAPEY4_I-int	0	chr2	136101518	136101618
chr2	135906823	136213703	NM_172858	ENSMUSG00000039913	Pak7	0.038996	0.0161361	2.41669	chr2	136101825	136101905	IAPEz-int	0	chr2	136101825	136101905
chr4	88364195	88368412	NM_172871	ENSMUSG00000070923	Klhl9	17.7955	8.64374	2.05877	chr4	88375932	88376308	IAPLTR2_Mm	-7521	chr4	88375799	88376308
chr13	62618154	62659989	NM_175252	ENSMUSG00000074865	6720457D02Rik	1.63706	0.599421	2.73108	chr13	62651131	62651178	IAPEz-int	0	chr13	62651131	62651178
chr13	62618154	62659989	NM_175252	ENSMUSG00000074865	6720457D02Rik	1.63706	0.599421	2.73108	chr13	62651810	62652068	IAPEz-int	0	chr13	62651810	62653596
chr13	62618154	62659989	NM_175252	ENSMUSG00000074865	6720457D02Rik	1.63706	0.599421	2.73108	chr13	62652069	62652467	IAPLTR2a	0	chr13	62651810	62653596
chr5	20692084	20797519	NM_175437	ENSMUSG00000039934	Pion	0.180063	0.0616962	2.91855	chr5	20747647	20748083	IAPEz-int	0	chr5	20747647	20748356
chr5	20692084	20797519	NM_175437	ENSMUSG00000039934	Pion	0.180063	0.0616962	2.91855	chr5	20748084	20748356	IAPLTR1a_Mm	0	chr5	20747647	20748356
chr5	96802973	97213747	NM_175473	ENSMUSG00000034687	Fras1	0.609504	0.0777562	7.83865	chr5	96914518	96914875	IAPLTR1_Mm	0	chr5	96914364	96914875
chr5	96802973	97213747	NM_175473	ENSMUSG00000034687	Fras1	0.609504	0.0777562	7.83865	chr5	96915292	96915612	IAPEz-int	0	chr5	96915292	96915612
chr5	96802973	97213747	NM_175473	ENSMUSG00000034687	Fras1	0.609504	0.0777562	7.83865	chr5	96919235	96919314	IAPEz-int	0	chr5	96919235	96919684
chr5	96802973	97213747	NM_175473	ENSMUSG00000034687	Fras1	0.609504	0.0777562	7.83865	chr5	96919315	96919684	IAPLTR1_Mm	0	chr5	96919235	96919684
chr9	51573455	51661164	NM_175535	ENSMUSG00000053199	Arhgap20	0.276176	0.0726009	3.80403	chr9	51611910	51611948	IAPEY3C_LTR	0	chr9	51611910	51612294
chr4	43280030	43386703	NM_177195	ENSMUSG00000028457	Atp8b5	0.241688	0.0516434	4.67994	chr4	43311816	43312212	IAPEz-int	0	chr4	43311816	43312212
chr4	43280030	43386703	NM_177195	ENSMUSG00000028457	Atp8b5	0.241688	0.0516434	4.67994	chr4	43314823	43314994	IAPLTR1a_Mm	0	chr4	43314823	43315779
chr7	134750541	134757947	NM_177226	ENSMUSG00000045639	Zfp629	2.62963	0.730382	3.60035	chr7	134762187	134762666	IAPLTR2_Mm	-4241	chr7	134758784	134762920
chr5	93037320	93104153	NM_177230	ENSMUSG00000050050	Ccdc158	0.169617	0.0635458	2.66922	chr5	93043570	93043921	IAPLTR1_Mm	0	chr5	93043359	93044319
chr5	93037320	93104153	NM_177230	ENSMUSG00000050050	Ccdc158	0.169617	0.0635458	2.66922	chr5	93043949	93044319	IAPEz-int	0	chr5	93043359	93044319
chr5	93037320	93104153	NM_177230	ENSMUSG00000050050	Ccdc158	0.169617	0.0635458	2.66922	chr5	93044568	93045223	IAPEz-int	0	chr5	93044568	93045223
chr3	84470113	84508497	NM_177260	ENSMUSG00000056498	Tmem154	0.413059	0.184363	2.24047	chr3	84502881	84503264	IAPLTR2a	0	chr3	84502339	84503264
chr17	90432983	91492142	NM_177284	ENSMUSG00000024109	Nrxn1	0.103325	0.0370108	2.79174	chr17	90507163	90507323	IAPEz-int	0	chr17	90507163	90507323
chr17	90432983	91492142	NM_177284	ENSMUSG00000024109	Nrxn1	0.103325	0.0370108	2.79174	chr17	90507673	90508092	IAPEz-int	0	chr17	90507673	90508092
chr17	90432983	91492142	NM_177284	ENSMUSG00000024109	Nrxn1	0.103325	0.0370108	2.79174	chr17	90878369	90878744	IAPLTR2a	0	chr17	90878326	90878752
chr13	30428224	30474736	NM_177322	ENSMUSG00000049115	Agtr1a	0.376898	0.151742	2.48381	chr13	30461997	30462297	IAPLTR1a_Mm	0	chr13	30460919	30462297
chr14	65437937	65568694	NM_177338	ENSMUSG00000021972	Hmbox1	5.47209	2.12843	2.57096	chr14	65556523	65556706	IAPEz-int	0	chr14	65556523	65556953
chr14	65437937	65568694	NM_177338	ENSMUSG00000021972	Hmbox1	5.47209	2.12843	2.57096	chr14	65556707	65556825	IAPEz-int	0	chr14	65556523	65556953
chr14	65437937	65568694	NM_177338	ENSMUSG00000021972	Hmbox1	5.47209	2.12843	2.57096	chr14	65556827	65556953	IAPEz-int	0	chr14	65556523	65556953
chr7	121693676	121706486	NM_177382	ENSMUSG00000030670	Cyp2r1	0.158627	0.0469905	3.37571	chr7	121712495	121712772	IAPLTR2_Mm	-6010	chr7	121712481	121712772
chr2	158021483	158054960	NM_177657	ENSMUSG00000037813	D630003M21Rik	0.161164	0.0195525	8.24262	chr2	158059507	158059966	IAPLTR2_Mm	-4548	chr2	158059498	158059996
chr8	70212980	70498473	NM_177698	ENSMUSG00000030465	Psd3	0.0988616	0.0385065	2.5674	chr8	70323886	70324104	IAPLTR2_Mm	0	chr8	70323886	70324465
chr12	37108036	37416090	NM_178629	ENSMUSG00000043153	Ispd	0.524026	0.199012	2.63314	chr12	37342558	37342951	IAPLTR2_Mm	0	chr12	37342364	37343072
chr12	37108036	37416090	NM_178629	ENSMUSG00000043153	Ispd	0.524026	0.199012	2.63314	chr12	37342953	37343072	IAPEz-int	0	chr12	37342364	37343072
chr6	147995937	148131280	NM_178797	ENSMUSG00000030303	Far2	3.80204	1.89313	2.00834	chr6	148114873	148115348	IAPLTR2_Mm	0	chr6	148113881	148115348
chr6	147995937	148131280	NM_178797	ENSMUSG00000030303	Far2	3.80204	1.89313	2.00834	chr6	148119391	148119518	IAPEz-int	0	chr6	148119391	148120095
chr6	147995937	148131280	NM_178797	ENSMUSG00000030303	Far2	3.80204	1.89313	2.00834	chr6	148119519	148119994	IAPLTR2_Mm	0	chr6	148119391	148120095
chr10	22364816	22423686	NM_178934	ENSMUSG00000037490	Slc2a12	0.267404	0.0818899	3.26541	chr10	22403027	22403422	IAPLTR1_Mm	0	chr10	22402902	22403457
chr10	22364816	22423686	NM_178934	ENSMUSG00000037490	Slc2a12	0.267404	0.0818899	3.26541	chr10	22403423	22403457	IAPEz-int	0	chr10	22402902	22403457
chr10	22364816	22423686	NM_178934	ENSMUSG00000037490	Slc2a12	0.267404	0.0818899	3.26541	chr10	22409271	22409737	IAPEz-int	0	chr10	22409271	22411675
chr10	22364816	22423686	NM_178934	ENSMUSG00000037490	Slc2a12	0.267404	0.0818899	3.26541	chr10	22409712	22409954	IAPA_MM-int	0	chr10	22409271	22411675
chr10	22364816	22423686	NM_178934	ENSMUSG00000037490	Slc2a12	0.267404	0.0818899	3.26541	chr10	22409955	22410350	IAPLTR1_Mm	0	chr10	22409271	22411675
chr19	57685523	58207830	NM_181415	ENSMUSG00000054843	Atrnl1	4.73159	2.19516	2.15546	chr19	57901599	57901821	IAPLTR1_Mm	0	chr19	57900816	57901821
chr16	13265171	13333015	NM_181860	ENSMUSG00000009569	Mkl2	0.78032	0.322249	2.42148	chr16	13270516	13270833	IAPLTR2_Mm	0	chr16	13269801	13270833
chr16	20589654	20598540	NM_182636	ENSMUSG00000046613	Vwa5b2	0.278553	0.0641545	4.34191	chr16	20579805	20580163	IAPLTR1a_Mm	-9492	chr16	20579660	20583276
chr1	79603450	79668547	NM_183027	ENSMUSG00000054702	Ap1s3	20.0815	7.89529	2.54347	chr1	79633455	79633744	IAPEY3C_LTR	0	chr1	79633332	79634276
chr12	53800369	54252002	NM_198111	ENSMUSG00000061603	Akap6	0.0508809	0.0225131	2.26005	chr12	53836088	53836296	IAPLTR1_Mm	0	chr12	53836088	53836560
chr18	37098858	37347314	NM_198117	ENSMUSG00000007440	Pcdha12	0.0412062	0.00102273	40.2905	chr18	37141575	37141846	IAPEz-int	0	chr18	37141575	37141846
chr18	37098858	37347314	NM_198117	ENSMUSG00000007440	Pcdha12	0.0412062	0.00102273	40.2905	chr18	37148141	37148305	IAPLTR1a_Mm	0	chr18	37148141	37149209
chr2	125453182	125549884	NM_199022	ENSMUSG00000035109	Shc4	0.310485	0.0722457	4.29762	chr2	125461017	125461179	IAPEz-int	0	chr2	125461017	125463353
chr2	125453182	125549884	NM_199022	ENSMUSG00000035109	Shc4	0.310485	0.0722457	4.29762	chr2	125461180	125461604	IAPLTR2_Mm	0	chr2	125461017	125463353
chr9	83842387	84017847	NM_199195	ENSMUSG00000032263	Bckdhb	25.7292	8.01349	3.21073	chr9	83843129	83843475	IAPLTR1_Mm	0	chr9	83843129	83844398
chr1	58770129	58815726	NM_207653	ENSMUSG00000026031	Cflar	4.3819	2.0266	2.16219	chr1	58806361	58806697	IAPLTR1a_Mm	0	chr1	58805051	58807345
chr1	58770129	58815726	NM_207653	ENSMUSG00000026031	Cflar	4.3819	2.0266	2.16219	chr1	58806700	58807345	IAPEz-int	0	chr1	58805051	58807345
chr1	58770129	58815726	NM_207653	ENSMUSG00000026031	Cflar	4.3819	2.0266	2.16219	chr1	58808456	58808504	IAPEz-int	0	chr1	58808456	58810759
chr1	58770129	58815726	NM_207653	ENSMUSG00000026031	Cflar	4.3819	2.0266	2.16219	chr1	58808504	58808749	IAPEY3-int	0	chr1	58808456	58810759
chr1	58770129	58815726	NM_207653	ENSMUSG00000026031	Cflar	4.3819	2.0266	2.16219	chr1	58808751	58808843	IAPEY3-int	0	chr1	58808456	58810759
chr1	58770129	58815726	NM_207653	ENSMUSG00000026031	Cflar	4.3819	2.0266	2.16219	chr1	58808847	58808898	IAPLTR1a_Mm	0	chr1	58808456	58810759
chr14	124377512	125076349	NM_207667	ENSMUSG00000025551	Fgf14	0.0289803	0.0119444	2.42627	chr14	125083656	125084106	IAPLTR1_Mm	-7308	chr14	125083629	125084106
chr6	69276930	69277168	NR_004434	ENSMUSG00000088675		0.72946	0.215218	3.38939	chr6	69277167	69277239	IAPEY3-int	0	chr6	69276748	69277239
chr4	41902018	41925853	NR_033123	ENSMUSG00000073874		138.89	4.70197	29.5386	chr4	41902775	41902779	IAPEz-int	0	chr4	41902775	41903307
chr4	41902018	41925853	NR_033123	ENSMUSG00000073874		138.89	4.70197	29.5386	chr4	41902780	41903150	IAPLTR1_Mm	0	chr4	41902775	41903307
chr4	42452732	42476567	NR_033123	ENSMUSG00000073874		138.89	4.70197	29.5386	chr4	42475436	42475747	IAPLTR1_Mm	0	chr4	42475226	42475747

## Sheet: Gene details
chr16	21649117	21694738	NM_001001881	ENSMUSG00000043391	2510009E07Rik	0.493841	0.0149143	33.1119	*Using the list from spreadsheet 1, here we include only the 'unique' Refseq genes of which there are 157.
chr13	25084163	25112186	NM_001013389	ENSMUSG00000021339	Mrs2	8.9387	3.70895	2.41004	*This corresponds to 145 unique coordinates, which are plotted on the circos plot in the Figure.
chr8	83866460	84646469	NM_001024617	ENSMUSG00000037940	Inpp4b	0.0636412	0.0186845	3.4061
chr1	152409631	152840565	NM_001024720	ENSMUSG00000089692		0.0916193	0.0336394	2.72357
chr7	25368856	25372660	NM_001033205	ENSMUSG00000066721	Zfp575	48.3157	1.27144	38.0007
chr9	3532348	3905787	NM_001033322	ENSMUSG00000041624	Gucy1a2	0.335222	0.038702	8.66162
chr15	90473753	90509819	NM_001033851	ENSMUSG00000052560	Cpne8	186.869	44.2862	4.21958
chr4	33257381	33276712	NM_001034867	ENSMUSG00000054659	Pm20d2	2.91148	0.97744	2.97868
chr9	59814737	60358842	NM_001040426	ENSMUSG00000032289	Thsd4	0.12295	0.0404324	3.04088
chr6	3635719	3713623	NM_001042725	ENSMUSG00000023964	Calcr	0.736259	0.155322	4.74021
chr15	3277524	3533352	NM_001048178	ENSMUSG00000055737	Ghr	1.40302	0.157436	8.9117
chr14	117324518	118378751	NM_001079844	ENSMUSG00000058571	Gpc6	1.13559	0.0415307	27.3433
chr13	64838898	65005196	NM_001081129	ENSMUSG00000033063	Cntnap3	0.0462758	0.0158212	2.92493
chr14	101841576	102008408	NM_001081278	ENSMUSG00000033083	Tbc1d4	2.14762	0.626253	3.42932
chr10	9475344	9620838	NM_001081344	ENSMUSG00000019790	Stxbp5	1.65457	0.356484	4.64136
chr6	21935909	22205606	NM_001081351	ENSMUSG00000062980	A430107O13Rik	0.144463	0.0157243	9.18727
chr7	151470298	151610399	NM_001081370	ENSMUSG00000037541	Shank2	0.131531	0.043417	3.02949
chr2	6460743	7317825	NM_001110231	ENSMUSG00000002107	Celf2	0.168479	0.0659506	2.55462
chr2	6460743	7317627	NM_001110232	ENSMUSG00000002107	Celf2	0.191982	0.0763295	2.51518
chr1	94912031	94998451	NM_001110315	ENSMUSG00000014602	Kif1a	6.76066	1.21583	5.56051
chr7	151361364	151610399	NM_001113373	ENSMUSG00000037541	Shank2	0.104651	0.0403719	2.59218
chr6	143776944	144158088	NM_001113559	ENSMUSG00000041540	Sox5	0.0538618	0.0139021	3.87437
chrX	146219021	146419525	NM_001114400	ENSMUSG00000072923	Gm10439	0.0403457	0.0105176	3.83602
chr2	158008268	158054960	NM_001131021	ENSMUSG00000037813	D630003M21Rik	0.0951631	0.034071	2.79308
chr10	73284614	74097510	NM_001142735	ENSMUSG00000052613	Pcdh15	0.00852322	0.000425558	20.0283
chr10	73284614	74097510	NM_001142736	ENSMUSG00000052613	Pcdh15	0.00852887	0.00042584	20.0283
chr10	73284614	74097510	NM_001142738	ENSMUSG00000052613	Pcdh15	0.00864357	0.000431567	20.0283
chr10	73284614	74097510	NM_001142739	ENSMUSG00000052613	Pcdh15	0.00858584	0.000428685	20.0283
chr10	73284614	74097510	NM_001142740	ENSMUSG00000052613	Pcdh15	0.00853737	0.000426265	20.0283
chr10	73284614	74097510	NM_001142741	ENSMUSG00000052613	Pcdh15	0.00859445	0.000429115	20.0283
chr10	4424140	4520877	NM_001161822	ENSMUSG00000019775	Rgs17	0.215544	0.0251634	8.56578
chr7	104230260	104457461	NM_001162477	ENSMUSG00000004508	Gab2	0.400603	0.057715	6.94105
chr13	62618154	62659989	NM_001162911	ENSMUSG00000074867		1.77765	0.722198	2.46145
chr3	27837601	28032284	NM_001164056	ENSMUSG00000027695	Pld1	1.04769	0.308873	3.39199
chr5	19413335	20210610	NM_001170745	ENSMUSG00000040003	Magi2	0.124041	0.0479622	2.58623
chr5	18732863	20210609	NM_001170746	ENSMUSG00000040003	Magi2	0.106982	0.0381124	2.807
chr7	141074882	141416780	NM_007400	ENSMUSG00000054555	Adam12	0.186984	0.0200697	9.31672
chr17	72218327	72953647	NM_007439	ENSMUSG00000055471	Alk	0.0189081	0.00650705	2.90578
chr6	3635719	3714713	NM_007588	ENSMUSG00000023964	Calcr	0.62832	0.120623	5.20898
chr18	37112342	37347311	NM_007766	ENSMUSG00000007440	Pcdhac1	0.0331909	0.00103368	32.1095
chr18	37127278	37348551	NM_007767	ENSMUSG00000079714	Pcdha6	0.0756183	0.00104946	72.0548
chr2	18135377	18314457	NM_007869	ENSMUSG00000026740	Dnajc1	2.94076	1.18391	2.48393
chr1	94912031	94998451	NM_008440	ENSMUSG00000014602	Kif1a	6.67768	1.20297	5.55098
chr10	19654331	19862556	NM_008580	ENSMUSG00000071369	Map3k5	1.71872	0.442711	3.88226
chr3	27883092	28032284	NM_008875	ENSMUSG00000027695	Pld1	1.01415	0.312317	3.24718
chr1	89700254	89741732	NM_009118	ENSMUSG00000056055	Sag	0.346516	0.0896595	3.8648
chr2	148230206	148233924	NM_009378	ENSMUSG00000074743	Thbd	2.73648	0.0621443	44.0343
chr1	37276049	37320229	NM_009918	ENSMUSG00000026114	Cnga3	5.84611	1.0467	5.5853
chr2	165480797	165597227	NM_010165	ENSMUSG00000017897	Eya2	0.930125	0.0325793	28.5496
chr7	104230260	104457461	NM_010248	ENSMUSG00000004508	Gab2	0.400403	0.0576862	6.94105
chr15	3267754	3533352	NM_010284	ENSMUSG00000055737	Ghr	2.1057	0.285728	7.36958
chr17	36175351	36179687	NM_010397	ENSMUSG00000056116	H2-T22	1.34313	0.487253	2.75654
chr17	36175353	36179637	NM_010399	ENSMUSG00000056116	H2-T22	0.643894	0.273503	2.35425
chr8	75338496	75877439	NM_010687	ENSMUSG00000004383	Large	8.94997	3.37962	2.64822
chr5	4803383	5380251	NM_011074	ENSMUSG00000028926	Cdk14	2.18125	0.486162	4.48666
chr12	32643335	32746142	NM_011158	ENSMUSG00000002997	Prkar2b	0.901143	0.20642	4.36559
chr2	131735663	131764172	NM_011170	ENSMUSG00000079037	Prnp	23.0339	2.65337	8.68099
chr16	62854132	62929168	NM_011173	ENSMUSG00000022912	Pros1	42.3098	6.52411	6.48515
chr7	129008551	129062242	NM_011325	ENSMUSG00000030873	Scnn1b	0.169035	0.0632327	2.67322
chr6	143776944	144158088	NM_011444	ENSMUSG00000041540	Sox5	0.0511475	0.0132015	3.87437
chr9	92145031	92167399	NM_011636	ENSMUSG00000032369	Plscr1	15.1605	4.28374	3.53906
chr14	117324518	118378751	NM_011821	ENSMUSG00000058571	Gpc6	1.14898	0.047436	24.2218
chr9	88222446	88266927	NM_011851	ENSMUSG00000032420	Nt5e	3.51412	0.817504	4.2986
chr5	137462888	137472516	NM_011962	ENSMUSG00000004846	Plod3	45.9397	16.6346	2.76169
chr12	85350451	85358619	NM_012006	ENSMUSG00000072949	Acot1	18.182	1.95937	9.27951
chr13	98668549	98976120	NM_012026	ENSMUSG00000021662	Rgnef	5.01242	1.04593	4.79231
chr2	163449008	163470879	NM_012032	ENSMUSG00000017707	Serinc3	79.7205	12.8041	6.22617
chr1	173769827	173820849	NM_013489	ENSMUSG00000038147	Cd84	5.75187	1.46671	3.92161
chr17	50648871	50827819	NM_013880	ENSMUSG00000038910	Plcl2	3.22965	0.549043	5.88232
chr10	98570768	98575881	NM_015737	ENSMUSG00000090035	Galnt4	0.95158	0.299912	3.17286
chr5	19413335	20210609	NM_015823	ENSMUSG00000040003	Magi2	0.123777	0.04786	2.58623
chr6	120043397	120150356	NM_016718	ENSMUSG00000041377	Ninj2	0.407489	0.0468476	8.69819
chr2	155343778	155388479	NM_019811	ENSMUSG00000027605	Acss2	3.46175	1.14181	3.03182
chr5	124511865	124545807	NM_019875	ENSMUSG00000029408	Abcb9	0.820954	0.161704	5.07688
chr7	88060264	88092436	NM_019951	ENSMUSG00000025724	Sec11a	58.4622	29.0632	2.01156
chr10	4424140	4520877	NM_019958	ENSMUSG00000019775	Rgs17	0.22195	0.034864	6.36615
chr17	90432983	91492142	NM_020252	ENSMUSG00000024109	Nrxn1	0.102913	0.0368634	2.79174
chr15	27396431	27524662	NM_020332	ENSMUSG00000022265	Ank	11.1339	3.37815	3.29586
chr5	37838063	38108392	NM_022416	ENSMUSG00000029123	Stk32b	0.275563	0.089089	3.09312
chr10	73284614	74097510	NM_023115	ENSMUSG00000052613	Pcdh15	0.00850911	0.000424854	20.0283
chr7	25372561	25393944	NM_023154	ENSMUSG00000064254	Ethe1	17.6366	7.45994	2.36417
chr16	97963539	97985386	NM_023663	ENSMUSG00000005251	Ripk4	17.1411	5.7058	3.00416
chr8	65430141	65835893	NM_023689	ENSMUSG00000054162	Spock3	0.155283	0.0246456	6.30064
chr7	4416336	4432089	NM_026146	ENSMUSG00000006154	Eps8l1	0.976404	0.0305383	31.9732
chr2	16277930	16677466	NM_026162	ENSMUSG00000026748	Plxdc2	9.75668	1.6581	5.88426
chr9	60560927	60586608	NM_026235	ENSMUSG00000034839	Larp6	0.242253	0.0333698	7.25966
chr15	36926781	36937157	NM_026521	ENSMUSG00000062397	Zfp706	79.9712	26.3164	3.03883
chr4	118227155	118293390	NM_026789	ENSMUSG00000028730	Wdr65	0.153925	0.051345	2.99785
chr13	24104352	24372659	NM_026825	ENSMUSG00000021338	Lrrc16a	8.00317	3.73291	2.14395
chr11	116197658	116274346	NM_027258	ENSMUSG00000052949	Rnf157	2.82659	0.942896	2.99777
chr5	30559120	30598976	NM_027652	ENSMUSG00000075703	Ept1	10.6454	1.42225	7.4849
chr1	129386918	129574598	NM_028135	ENSMUSG00000026347	Tmem163	0.325431	0.0764973	4.25415
chr1	89366775	89372057	NM_028473	ENSMUSG00000026258	3110079O15Rik	0.484406	0.166704	2.90578
chr16	70314193	70569965	NM_028803	ENSMUSG00000022707	Gbe1	2.18674	0.351802	6.21582
chr5	12383165	12588943	NM_028882	ENSMUSG00000040254	Sema3d	0.0770769	0.017716	4.35069
chr4	46517943	46549013	NM_029077	ENSMUSG00000039853	Trim14	0.749382	0.214086	3.50038
chr11	108286579	108721929	NM_029606	ENSMUSG00000020728	Ccdc46	0.540821	0.0876194	6.17239
chr13	74777300	74830653	NM_030711	ENSMUSG00000021583	Erap1	2.17624	0.441306	4.93135
chr2	92755257	92796208	NM_030725	ENSMUSG00000027220	Syt13	3.70308	1.05879	3.49745
chr7	5996762	6056751	NM_031389	ENSMUSG00000034690	Nlrp4c	0.348199	0.0639326	5.44635
chr9	7367669	7388026	NM_032007	ENSMUSG00000041620	Mmp1b	0.17334	0.0385666	4.49457
chr13	54860220	54867956	NM_033610	ENSMUSG00000034891	Sncb	1.97286	0.76381	2.58292
chr2	40452292	42509118	NM_053011	ENSMUSG00000049252	Lrp1b	0.0152798	0.005224	2.92493
chr18	37633199	37635994	NM_053140	ENSMUSG00000047033	Pcdhb15	0.0407086	0.0183703	2.216
chr2	145068346	145467901	NM_053195	ENSMUSG00000063873	Slc24a3	0.772383	0.0224149	34.4585
chr7	19259714	19271341	NM_054058	ENSMUSG00000063305	Psg20	0.0765058	0.0107868	7.09256
chr7	17788825	17801105	NM_054064	ENSMUSG00000023159	Psg29	1.49175	0.167346	8.91417
chr18	37089938	37347311	NM_054072	ENSMUSG00000007440	Pcdha12	0.0609893	0.00104826	58.1817
chr9	123081402	123125156	NM_133974	ENSMUSG00000035498	Cdcp1	7.9934	1.91287	4.17875
chr11	70845442	70847119	NM_134022	ENSMUSG00000089738	6330403K07Rik	4.93943	0.663127	7.4487
chr13	3565280	3610354	NM_134063	ENSMUSG00000033799	BC016423	13.5129	5.98185	2.25898
chr12	85379328	85385673	NM_134247	ENSMUSG00000052392	Acot4	0.815697	0.120199	6.7862
chr18	37157533	37347311	NM_138661	ENSMUSG00000007440	Pcdha2	0.0483571	0.00103	46.9485
chr6	97236860	97567651	NM_145148	ENSMUSG00000030064	Frmd4b	5.65821	2.76426	2.04692
chr14	121685562	121778452	NM_145465	ENSMUSG00000063410	Stk24	36.9564	7.41761	4.98225
chr4	95709350	95744231	NM_145548	ENSMUSG00000028571	Cyp2j13	0.694077	0.184884	3.75412
chr5	38740511	38893391	NM_145559	ENSMUSG00000005107	Slc2a9	0.111263	0.0117548	9.46533
chr7	120909511	121186889	NM_145584	ENSMUSG00000038156	Spon1	0.429193	0.074944	5.72685
chr13	31911454	32430413	NM_146041	ENSMUSG00000038372	Gmds	6.64284	2.41423	2.75153
chr15	65817935	66118191	NM_152923	ENSMUSG00000056258	Kcnq3	0.129345	0.0267608	4.83339
chr17	29070930	29079207	NM_153390	ENSMUSG00000045378	Pxt1	2.24054	0.303517	7.38193
chr2	24041995	24049087	NM_153511	ENSMUSG00000044103	Il1f9	4.66824	0.71334	6.5442
chr1	23768764	23854697	NM_172124	ENSMUSG00000026156	B3gat2	2.23285	1.04054	2.14586
chr12	85441603	85450733	NM_172580	ENSMUSG00000043487	Acot6	1.25713	0.34642	3.62893
chr16	30511940	30550664	NM_172614	ENSMUSG00000022537	Tmem44	2.62707	0.940724	2.7926
chr4	98062516	98386294	NM_172696	ENSMUSG00000061859	Inadl	4.45372	0.760862	5.85353
chr2	135906823	136213703	NM_172858	ENSMUSG00000039913	Pak7	0.038996	0.0161361	2.41669
chr4	88364195	88368412	NM_172871	ENSMUSG00000070923	Klhl9	17.7955	8.64374	2.05877
chr13	62618154	62659989	NM_175252	ENSMUSG00000074865	6720457D02Rik	1.63706	0.599421	2.73108
chr5	20692084	20797519	NM_175437	ENSMUSG00000039934	Pion	0.180063	0.0616962	2.91855
chr5	96802973	97213747	NM_175473	ENSMUSG00000034687	Fras1	0.609504	0.0777562	7.83865
chr9	51573455	51661164	NM_175535	ENSMUSG00000053199	Arhgap20	0.276176	0.0726009	3.80403
chr4	43280030	43386703	NM_177195	ENSMUSG00000028457	Atp8b5	0.241688	0.0516434	4.67994
chr7	134750541	134757947	NM_177226	ENSMUSG00000045639	Zfp629	2.62963	0.730382	3.60035
chr5	93037320	93104153	NM_177230	ENSMUSG00000050050	Ccdc158	0.169617	0.0635458	2.66922
chr3	84470113	84508497	NM_177260	ENSMUSG00000056498	Tmem154	0.413059	0.184363	2.24047
chr17	90432983	91492142	NM_177284	ENSMUSG00000024109	Nrxn1	0.103325	0.0370108	2.79174
chr13	30428224	30474736	NM_177322	ENSMUSG00000049115	Agtr1a	0.376898	0.151742	2.48381
chr14	65437937	65568694	NM_177338	ENSMUSG00000021972	Hmbox1	5.47209	2.12843	2.57096
chr7	121693676	121706486	NM_177382	ENSMUSG00000030670	Cyp2r1	0.158627	0.0469905	3.37571
chr2	158021483	158054960	NM_177657	ENSMUSG00000037813	D630003M21Rik	0.161164	0.0195525	8.24262
chr8	70212980	70498473	NM_177698	ENSMUSG00000030465	Psd3	0.0988616	0.0385065	2.5674
chr12	37108036	37416090	NM_178629	ENSMUSG00000043153	Ispd	0.524026	0.199012	2.63314
chr6	147995937	148131280	NM_178797	ENSMUSG00000030303	Far2	3.80204	1.89313	2.00834
chr10	22364816	22423686	NM_178934	ENSMUSG00000037490	Slc2a12	0.267404	0.0818899	3.26541
chr19	57685523	58207830	NM_181415	ENSMUSG00000054843	Atrnl1	4.73159	2.19516	2.15546
chr16	13265171	13333015	NM_181860	ENSMUSG00000009569	Mkl2	0.78032	0.322249	2.42148
chr16	20589654	20598540	NM_182636	ENSMUSG00000046613	Vwa5b2	0.278553	0.0641545	4.34191
chr1	79603450	79668547	NM_183027	ENSMUSG00000054702	Ap1s3	20.0815	7.89529	2.54347
chr12	53800369	54252002	NM_198111	ENSMUSG00000061603	Akap6	0.0508809	0.0225131	2.26005
chr18	37098858	37347314	NM_198117	ENSMUSG00000007440	Pcdha12	0.0412062	0.00102273	40.2905
chr2	125453182	125549884	NM_199022	ENSMUSG00000035109	Shc4	0.310485	0.0722457	4.29762
chr9	83842387	84017847	NM_199195	ENSMUSG00000032263	Bckdhb	25.7292	8.01349	3.21073
chr1	58770129	58815726	NM_207653	ENSMUSG00000026031	Cflar	4.3819	2.0266	2.16219
chr14	124377512	125076349	NM_207667	ENSMUSG00000025551	Fgf14	0.0289803	0.0119444	2.42627
chr6	69276930	69277168	NR_004434	ENSMUSG00000088675		0.72946	0.215218	3.38939
chr4	41902018	41925853	NR_033123	ENSMUSG00000073874		138.89	4.70197	29.5386
