# Supplementary material for: Host Gene Regulation by Transposable Elements: The New, the Old and the Ugly
Source: Viruses. 2020 Sep 26;12(10):1089. doi: 10.3390/v12101089 (PMC7650545; doi:10.3390/v12101089)
Supplement: Supplementary file 1 [file viruses-12-01089-s001.zip › Supp_Tables/Table_S3.xlsx]

## Sheet: Fig 5A
H3K27ac ChIP-seq for E14.5 whole brains generated by ENCODE and overlapping MER130 in mm10
chrom	start	end
chr1	137847083	137848083
chr2	50654443	50655443
chr4	82863006	82864006
chr4	82945643	82946643
chr6	16957062	16958062
chr6	100127295	100128295
chr8	87644885	87645885
chr8	87674778	87675778
chr10	91719148	91720148
chr10	91720197	91721197
chr10	111935993	111936993
chr12	106019896	106020896
chr13	48027294	48028294
chr15	31989633	31990633
chr16	72585044	72586044
p300 coordinates from E14.5 dorsal cerebral wall. Sup. Table 1 from Wenger et al, https://doi.org/10.1371/journal.pgen.1003728.s009 overlapping MER130 in mm10
chrom	start	end
chr1	32462930	32463856
chr2	18634751	18635786
chr2	43816959	43817953
chr2	50654584	50655675
chr2	57906568	57907552
chr2	73932334	73933593
chr3	68352942	68353661
chr3	149550031	149551296
chr4	82863193	82864073
chr4	82945428	82947307
chr6	16956668	16957775
chr6	100127250	100128521
chr7	35732385	35734426
chr8	87675109	87676402
chr8	90413800	90414719
chr10	64130214	64131057
chr10	91719308	91720854
chr11	26586689	26587555
chr11	91426422	91427424
chr12	38301433	38302165
chr12	106019874	106020863
chr13	94375598	94376803
chr14	122957507	122958800
chr15	31989237	31990432
chr16	72087603	72089792
chr16	72584747	72585851
chr16	82660749	82661647
chr19	51727394	51728126
MER130 annotation from Notwell et al. ST1
chrom	start	end
chr1	32463174	32463476
chr1	48276385	48276482
chr1	78053732	78054061
chr1	137847350	137847567
chr1	146700871	146700919
chr1	182021875	182022170
chr1	190566753	190567097
chr10	18432448	18432553
chr10	51794015	51794185
chr10	54749306	54749496
chr10	64130545	64130793
chr10	91719922	91720370
chr10	111936650	111937020
chr10	114672036	114672163
chr10	116599645	116599738
chr10	121946256	121946494
chr11	18487976	18488081
chr11	19262879	19263200
chr11	26586760	26587197
chr11	83605917	83606063
chr11	91426879	91427002
chr12	12620320	12620568
chr12	27118724	27118830
chr12	36291437	36291580
chr12	38301498	38301753
chr12	39038233	39038388
chr12	46371772	46372071
chr12	48929110	48929328
chr12	53612110	53612405
chr12	92035477	92035660
chr12	106020132	106020438
chr13	48027870	48028102
chr13	55943486	55943643
chr13	94375933	94376243
chr14	84034944	84035037
chr14	122957989	122958243
chr15	22726683	22726836
chr15	31989640	31989882
chr15	35268792	35269031
chr15	41068785	41068980
chr15	42761270	42761334
chr15	63170349	63170504
chr16	28761802	28761911
chr16	72088161	72088373
chr16	72585314	72585554
chr16	82661071	82661362
chr16	83768473	83768600
chr17	11476215	11476357
chr17	77904419	77904694
chr17	78451470	78451852
chr18	17387230	17387307
chr18	23347272	23347385
chr18	64438434	64438559
chr19	49078921	49079027
chr19	51727768	51727947
chr2	7039061	7039211
chr2	18635158	18635349
chr2	43817263	43817601
chr2	50655022	50655117
chr2	56233162	56233353
chr2	57906863	57907207
chr2	64109972	64110149
chr2	73932776	73933044
chr2	78345506	78345722
chr2	82373197	82373401
chr3	68353569	68353809
chr3	85393536	85393738
chr3	149550564	149550873
chr4	21547883	21548177
chr4	62633240	62633345
chr4	82863491	82863687
chr4	82945690	82945889
chr4	94439339	94439457
chr4	99565565	99565689
chr5	58975354	58975660
chr5	60276792	60277065
chr5	75993881	75994016
chr5	105993229	105993357
chr6	5956456	5956821
chr6	6793998	6794232
chr6	16957063	16957326
chr6	19215247	19215397
chr6	19615949	19616025
chr6	19895744	19895848
chr6	33098942	33099049
chr6	100127952	100128120
chr6	111739196	111739285
chr7	35733714	35733929
chr7	37349097	37349247
chr7	51415576	51415803
chr7	65105198	65105293
chr7	133488323	133488563
chr8	6533117	6533211
chr8	17465577	17465815
chr8	51688041	51688335
chr8	53847869	53848110
chr8	87645412	87645659
chr8	87675568	87675733
chr8	90414237	90414354
chr9	30425337	30425433
chr9	47307235	47307372
chr9	70209468	70209594
chr9	74318921	74319017
chr9	105523175	105523315
chrX	69028799	69029012
chrX	92341091	92341160
chrX	146728677	146728835
MER130 where PhastCons scores across 60 placental mammals were >0.7 for more than half of the repeat's length (phastCons60wayPlacental from UCSC genome browser)
chrom	start	end
chr1	48276385	48276482
chr1	78053732	78054061
chr1	182021875	182022170
chr1	190566753	190567097
chr10	51794015	51794185
chr10	64130545	64130793
chr10	91719922	91720370
chr10	111936650	111937020
chr10	114672036	114672163
chr11	18487976	18488081
chr11	19262879	19263200
chr11	26586760	26587197
chr11	91426879	91427002
chr12	27118724	27118830
chr12	36291437	36291580
chr12	38301498	38301753
chr12	39038233	39038388
chr12	46371772	46372071
chr12	53612110	53612405
chr12	92035477	92035660
chr12	106020132	106020438
chr13	55943486	55943643
chr13	94375933	94376243
chr15	22726683	22726836
chr15	35268792	35269031
chr15	41068785	41068980
chr15	42761270	42761334
chr15	63170349	63170504
chr16	72088161	72088373
chr16	72585314	72585554
chr16	82661071	82661362
chr2	7039061	7039211
chr2	43817263	43817601
chr2	50655022	50655117
chr2	56233162	56233353
chr2	57906863	57907207
chr2	73932776	73933044
chr2	78345506	78345722
chr2	82373197	82373401
chr3	149550564	149550873
chr4	21547883	21548177
chr4	82863491	82863687
chr4	94439339	94439457
chr4	99565565	99565689
chr5	105993229	105993357
chr6	6793998	6794232
chr6	16957063	16957326
chr7	133488323	133488563
chr8	6533117	6533211
chr8	87675568	87675733
chr8	90414237	90414354
chr9	47307235	47307372
chrX	69028799	69029012
chrX	92341091	92341160
Genes described in Notwell et al.
chrom	start	end
chr1	181896384	182019990
chr16	72308306	73046095
chr13	94358960	94566316
chr12	49382883	49386867
chr12	53248677	54072175
chr6	99711299	99726392
chr9	47530173	47858115
chr8	87661810	87959595
chr12	37880169	38634239
chr12	12936093	12941836
chr1	78101267	78197134
chr1	77367185	77515088
chr13	48261228	48266026

## Sheet: Fig5B
H3K9me3 peaks present only in WT condition (not in KAP1 KO GSM1032190_chip_part_es_h3k9_wt_only.bed) which ovelap IAPs proximal to up-genes in KAP1 KO as defined in Rowe et al 2013. in mm9
chrom	start	end
chr1	13540942	13541046
chr1	13547219	13547418
chr1	13547419	13547683
chr1	23789162	23789545
chr1	23789548	23789607
chr1	37265981	37266382
chr1	58806361	58806697
chr1	58806700	58807345
chr1	58808456	58808504
chr1	58808504	58808749
chr1	58808751	58808843
chr1	58808847	58808898
chr1	79633455	79633744
chr1	89034085	89034395
chr1	89036936	89037057
chr1	89037058	89037424
chr1	89356706	89357054
chr1	89357055	89357246
chr1	89729468	89729898
chr1	129454835	129455036
chr1	129458708	129458758
chr1	129461864	129462061
chr1	152539515	152539943
chr1	173762780	173762862
chr1	174195805	174195920
chr1	174196335	174197071
chr10	4493905	4494247
chr10	9566830	9566976
chr10	9568033	9568130
chr10	9568349	9568413
chr10	19736269	19736742
chr10	19737182	19737242
chr10	19737243	19737593
chr10	22403027	22403422
chr10	22403423	22403457
chr10	22409271	22409737
chr10	22409712	22409954
chr10	22409955	22410350
chr10	73317472	73317644
chr10	98560827	98561180
chr10	98561181	98561240
chr10	98564722	98564975
chr10	98565370	98565708
chr10	98565709	98566062
chr11	108336391	108336807
chr11	108511617	108511807
chr11	108511376	108511616
chr11	116254823	116255208
chr12	32712888	32713219
chr12	32716877	32716881
chr12	32716882	32717249
chr12	37342558	37342951
chr12	37342953	37343072
chr12	53836088	53836296
chr12	85343977	85344387
chr12	85371047	85371327
chr12	85436727	85437456
chr12	85437458	85437540
chr12	85437545	85437567
chr13	24318553	24318953
chr13	24318955	24319650
chr13	24319651	24319769
chr13	24319771	24319987
chr13	24320006	24320042
chr13	24321877	24322204
chr13	25099269	25099594
chr13	25099595	25099873
chr13	30461997	30462297
chr13	32397733	32397965
chr13	34259025	34259043
chr13	34265362	34265491
chr13	34265492	34265873
chr13	62651131	62651178
chr13	62651810	62652068
chr13	62652069	62652467
chr13	64979368	64979722
chr13	64979724	64979800
chr13	64986414	64986679
chr13	74770883	74771182
chr13	98859720	98860143
chr13	101363562	101363825
chr13	101363826	101363881
chr14	65556523	65556706
chr14	65556707	65556825
chr14	65556827	65556953
chr14	101838179	101838496
chr14	101982763	101982934
chr14	101982937	101983424
chr14	117481250	117482417
chr14	117482420	117482606
chr14	117578477	117578546
chr14	117578547	117578876
chr14	117583200	117583545
chr14	117583547	117583619
chr15	3321233	3322419
chr15	3323178	3323748
chr15	3323759	3323914
chr15	6755355	6755749
chr15	6755752	6755817
chr15	6757276	6757523
chr15	6757525	6757919
chr15	9430325	9430503
chr15	9430522	9430823
chr15	9432060	9432307
chr15	9432310	9432710
chr15	27444586	27444912
chr15	36925321	36925631
chr15	36926902	36927113
chr15	65881169	65881258
chr15	65881261	65881691
chr15	90473965	90474052
chr16	13270516	13270833
chr16	20579805	20580163
chr16	20579660	20579804
chr16	21658370	21658837
chr16	22981543	22981604
chr16	22981605	22981779
chr16	22981779	22981999
chr16	62878748	62878833
chr16	70384453	70384496
chr16	70384499	70384881
chr16	70542691	70542883
chr16	70543861	70544318
chr17	29074353	29074743
chr17	29074745	29074904
chr17	29075668	29075905
chr17	29075899	29076724
chr17	29076727	29077127
chr17	50799922	50800342
chr17	50800343	50800545
chr17	72485655	72486062
chr17	72805587	72805952
chr17	90507163	90507323
chr17	90507673	90508092
chr17	90878369	90878744
chr18	37141575	37141846
chr18	37148141	37148305
chr18	37625029	37625346
chr18	40363513	40363687
chr19	57901599	57901821
chr2	16506814	16507204
chr2	16507215	16507689
chr2	24048805	24049145
chr2	40441614	40441737
chr2	40822323	40822668
chr2	41599925	41600240
chr2	41600241	41600752
chr2	41606959	41606973
chr2	92778983	92779086
chr2	125461017	125461179
chr2	125461180	125461604
chr2	131743768	131743802
chr2	131756610	131756753
chr2	136100401	136100656
chr2	136100657	136100854
chr2	136101518	136101580
chr2	136101578	136101618
chr2	136101825	136101905
chr2	145450975	145451049
chr2	145456004	145456370
chr2	155364430	155364522
chr2	165500688	165501093
chr2	165504504	165504605
chr2	165504608	165505093
chr3	27961667	27961742
chr3	27968528	27968892
chr3	27968266	27968527
chr3	84502881	84503264
chr4	41902775	41902779
chr4	41902780	41903150
chr4	42475436	42475747
chr4	42476615	42476891
chr4	43311816	43312212
chr4	43314823	43314994
chr4	45850133	45850191
chr4	46527758	46527816
chr4	46528564	46528641
chr4	95715430	95715770
chr4	95715783	95715914
chr4	95721605	95722146
chr4	95722147	95722424
chr4	98191559	98191639
chr4	118275714	118276045
chr5	5118690	5119033
chr5	12520507	12520813
chr5	12520814	12521033
chr5	19481023	19481472
chr5	19481475	19481500
chr5	19484406	19484430
chr5	19484432	19484873
chr5	19696409	19696775
chr5	19696085	19696408
chr5	20748084	20748356
chr5	20747647	20748083
chr5	30549585	30549918
chr5	30549921	30550181
chr5	38077690	38078029
chr5	38078032	38078087
chr5	38078071	38078832
chr5	38078833	38078951
chr5	38078953	38079197
chr5	38079216	38079495
chr5	38080842	38081013
chr5	38081014	38081435
chr5	38522791	38523019
chr5	38522998	38523179
chr5	38797971	38798323
chr5	38865980	38866381
chr5	93043570	93043921
chr5	93043949	93044319
chr5	93044568	93045223
chr5	96914518	96914875
chr5	96915292	96915612
chr5	96919235	96919314
chr5	96919315	96919684
chr5	124554865	124554877
chr5	124559790	124560235
chr5	124560855	124560957
chr5	137454366	137454687
chr6	3647126	3647527
chr6	3648386	3648972
chr6	3648975	3649381
chr6	5208317	5208342
chr6	22122388	22122631
chr6	22122631	22122823
chr6	22122824	22122837
chr6	69275214	69275546
chr6	69275547	69276180
chr6	69277167	69277239
chr6	97329332	97329443
chr6	101093552	101093768
chr6	120038256	120038318
chr6	120077622	120077861
chr6	120083419	120083818
chr6	143832228	143832420
chr6	143832421	143832522
chr6	148114873	148115348
chr6	148119391	148119518
chr6	148119519	148119994
chr7	4410488	4410666
chr7	4410666	4410814
chr7	6037727	6038102
chr7	7079938	7080034
chr7	7080035	7081680
chr7	17800816	17801110
chr7	25368919	25369149
chr7	88080254	88080526
chr7	104422515	104422541
chr7	121086319	121087126
chr7	121089902	121090127
chr7	128999140	128999511
chr7	141193655	141193889
chr7	141196485	141196584
chr7	151539812	151539997
chr7	151540021	151540501
chr8	65494049	65494345
chr8	65495675	65496259
chr8	65496264	65496508
chr8	70323886	70324104
chr8	75451479	75451752
chr8	75451754	75451999
chr8	75451995	75452031
chr8	75453886	75453977
chr8	75454988	75455165
chr8	75455166	75455522
chr8	84458825	84459096
chr8	106795287	106795637
chr9	3698103	3698588
chr9	3698591	3698726
chr9	3700190	3700208
chr9	3700264	3700476
chr9	3700478	3700963
chr9	3824930	3825292
chr9	7373100	7374019
chr9	7375346	7375527
chr9	51611910	51611948
chr9	60270337	60270644
chr9	60307244	60307468
chr9	60574023	60574165
chr9	60580436	60580778
chr9	60580779	60581115
chr9	83836155	83836336
chr9	83843129	83843475
chr9	88218373	88218706
chr9	92136155	92136388
chr9	92136388	92137137
chr9	92137138	92137677
chr9	123107115	123107325
chrX	9221674	9222440
chrX	146247382	146247743
chrX	146247769	146247974
chrX	146249356	146249416
chrX	146249472	146249684
chrX	146249673	146249726
chrX	146249729	146250191
chrX	146250194	146250509
IAPs marked with KAP1-dependent H3K9me3 and which are proximal to up-genes in KAP1 KO as defined in Rowe et al 2013. in mm9 and and which are present in all 14 inbred lab mouse strains
chrom	start	end
chr1	13547219	13547418
chr1	13547419	13547683
chr1	152539515	152539943
chr1	174195805	174195920
chr1	174196335	174197071
chr1	58806361	58806697
chr1	58806700	58807345
chr1	58808456	58808504
chr1	58808504	58808749
chr1	58808751	58808843
chr1	58808847	58808898
chr1	79633455	79633744
chr1	89034085	89034395
chr1	89036936	89037057
chr1	89037058	89037424
chr1	89356706	89357054
chr1	89729468	89729898
chr10	19736269	19736742
chr10	19737182	19737242
chr10	19737243	19737593
chr10	22403027	22403422
chr10	22403423	22403457
chr10	22409271	22409737
chr10	22409712	22409954
chr10	22409955	22410350
chr10	4493905	4494247
chr10	73317472	73317644
chr10	9566830	9566976
chr10	9568033	9568130
chr10	9568349	9568413
chr10	98560827	98561180
chr10	98561181	98561240
chr10	98564722	98564975
chr10	98565370	98565708
chr10	98565709	98566062
chr12	85343977	85344387
chr12	85371047	85371327
chr12	85436727	85437456
chr12	85437458	85437540
chr12	85437545	85437567
chr13	101363562	101363825
chr13	101363826	101363881
chr13	24318553	24318953
chr13	24318955	24319650
chr13	24319651	24319769
chr13	24319771	24319987
chr13	24320006	24320042
chr13	24321877	24322204
chr13	32397733	32397965
chr13	34265362	34265491
chr13	34265492	34265873
chr13	62651131	62651178
chr13	62651810	62652068
chr13	62652069	62652467
chr13	74770883	74771182
chr14	101838179	101838496
chr14	101982763	101982934
chr14	101982937	101983424
chr14	117481250	117482417
chr14	117482420	117482606
chr14	65556523	65556706
chr14	65556707	65556825
chr14	65556827	65556953
chr15	27444586	27444912
chr15	3321233	3322419
chr15	3323178	3323748
chr15	3323759	3323914
chr15	36925321	36925631
chr15	65881169	65881258
chr15	65881261	65881691
chr15	6755355	6755749
chr15	6755752	6755817
chr15	6757276	6757523
chr15	6757525	6757919
chr15	9430325	9430503
chr15	9430522	9430823
chr15	9432060	9432307
chr15	9432310	9432710
chr16	13270516	13270833
chr16	20579660	20579804
chr16	20579805	20580163
chr16	21658370	21658837
chr16	22981543	22981604
chr16	22981605	22981779
chr16	22981779	22981999
chr16	62878748	62878833
chr17	29074353	29074743
chr17	29074745	29074904
chr17	29075668	29075905
chr17	29075899	29076724
chr17	29076727	29077127
chr17	72805587	72805952
chr17	90507163	90507323
chr17	90507673	90508092
chr17	90878369	90878744
chr18	37141575	37141846
chr18	37148141	37148305
chr18	37625029	37625346
chr18	40363513	40363687
chr2	131743768	131743802
chr2	131756610	131756753
chr2	136100401	136100656
chr2	136100657	136100854
chr2	136101518	136101580
chr2	136101578	136101618
chr2	136101825	136101905
chr2	16506814	16507204
chr2	16507215	16507689
chr2	40822323	40822668
chr3	84502881	84503264
chr4	41902775	41902779
chr4	41902780	41903150
chr4	42475436	42475747
chr4	95715430	95715770
chr4	95715783	95715914
chr4	95721605	95722146
chr4	95722147	95722424
chr5	124559790	124560235
chr5	124560855	124560957
chr5	137454366	137454687
chr5	19481023	19481472
chr5	19481475	19481500
chr5	19484406	19484430
chr5	19484432	19484873
chr5	30549585	30549918
chr5	30549921	30550181
chr5	38077690	38078029
chr5	38078032	38078087
chr5	38078071	38078832
chr5	38078833	38078951
chr5	38078953	38079197
chr5	38079216	38079495
chr5	38080842	38081013
chr5	38081014	38081435
chr5	38522791	38523019
chr5	38522998	38523179
chr5	5118690	5119033
chr6	101093552	101093768
chr6	120038256	120038318
chr6	148114873	148115348
chr6	148119391	148119518
chr6	148119519	148119994
chr6	22122388	22122631
chr6	22122631	22122823
chr6	22122824	22122837
chr6	3647126	3647527
chr6	3648386	3648972
chr6	3648975	3649381
chr6	5208317	5208342
chr6	69275214	69275546
chr6	69275547	69276180
chr6	69277167	69277239
chr6	97329332	97329443
chr7	141193655	141193889
chr7	141196485	141196584
chr7	151539812	151539997
chr7	151540021	151540501
chr7	17800816	17801110
chr7	4410488	4410666
chr7	6037727	6038102
chr7	7079938	7080034
chr7	7080035	7081680
chr8	106795287	106795637
chr8	65494049	65494345
chr8	65495675	65496259
chr8	65496264	65496508
chr8	84458825	84459096
chr9	123107115	123107325
chr9	3698103	3698588
chr9	3698591	3698726
chr9	3700190	3700208
chr9	3700264	3700476
chr9	3700478	3700963
chr9	3824930	3825292
chr9	60270337	60270644
chr9	7373100	7374019
chr9	7375346	7375527
chr9	83836155	83836336
chr9	92136155	92136388
chr9	92136388	92137137
chrX	146247382	146247743
chrX	146247769	146247974
chrX	146249356	146249416
chrX	146249472	146249684
chrX	146249673	146249726
chrX	146249729	146250191
chrX	146250194	146250509
chrX	9221674	9222440
IAPs marked with KAP1-dependent H3K9me3 and which are proximal to up-genes in KAP1 KO as defined in Rowe et al 2013. in mm9 and which are absent from more than one of 14 inbred lab mouse strains
chrom	start	end
chr1	129454835	129455036
chr1	129458708	129458758
chr1	129461864	129462061
chr1	173762780	173762862
chr1	23789162	23789545
chr1	23789548	23789607
chr1	37265981	37266382
chr1	89357055	89357246
chr11	108336391	108336807
chr11	108511376	108511616
chr11	108511617	108511807
chr11	116254823	116255208
chr12	32712888	32713219
chr12	32716877	32716881
chr12	32716882	32717249
chr12	37342558	37342951
chr12	37342953	37343072
chr12	53836088	53836296
chr13	25099269	25099594
chr13	25099595	25099873
chr13	30461997	30462297
chr13	64979368	64979722
chr13	64979724	64979800
chr13	64986414	64986679
chr13	98859720	98860143
chr14	117578477	117578546
chr14	117578547	117578876
chr14	117583200	117583545
chr14	117583547	117583619
chr15	36926902	36927113
chr15	90473965	90474052
chr16	70384453	70384496
chr16	70384499	70384881
chr16	70542691	70542883
chr16	70543861	70544318
chr17	50799922	50800342
chr17	50800343	50800545
chr17	72485655	72486062
chr19	57901599	57901821
chr2	125461017	125461179
chr2	125461180	125461604
chr2	145450975	145451049
chr2	145456004	145456370
chr2	155364430	155364522
chr2	165500688	165501093
chr2	165504504	165504605
chr2	165504608	165505093
chr2	24048805	24049145
chr2	41599925	41600240
chr2	41600241	41600752
chr2	41606959	41606973
chr2	92778983	92779086
chr3	27961667	27961742
chr3	27968266	27968527
chr3	27968528	27968892
chr4	118275714	118276045
chr4	43311816	43312212
chr4	43314823	43314994
chr4	46527758	46527816
chr4	46528564	46528641
chr4	98191559	98191639
chr5	12520507	12520813
chr5	12520814	12521033
chr5	19696085	19696408
chr5	19696409	19696775
chr5	20747647	20748083
chr5	20748084	20748356
chr5	38797971	38798323
chr5	38865980	38866381
chr5	93043570	93043921
chr5	93043949	93044319
chr5	93044568	93045223
chr5	96914518	96914875
chr5	96915292	96915612
chr5	96919235	96919314
chr5	96919315	96919684
chr6	120077622	120077861
chr6	120083419	120083818
chr6	143832228	143832420
chr6	143832421	143832522
chr7	104422515	104422541
chr7	121086319	121087126
chr7	121089902	121090127
chr7	128999140	128999511
chr7	25368919	25369149
chr7	4410666	4410814
chr7	88080254	88080526
chr8	70323886	70324104
chr8	75451479	75451752
chr8	75451754	75451999
chr8	75451995	75452031
chr8	75453886	75453977
chr8	75454988	75455165
chr8	75455166	75455522
chr9	51611910	51611948
chr9	60307244	60307468
chr9	60574023	60574165
chr9	60580436	60580778
chr9	60580779	60581115
chr9	83843129	83843475
chr9	88218373	88218706
chr9	92137138	92137677
Genes upregulated in in KAP1 KO as defined in Rowe et al 2013. in mm9
chrom	start	end
chr1	129386918	129574598
chr1	152409631	152840565
chr1	173769827	173820849
chr1	23768764	23854697
chr1	37276049	37320229
chr1	58770129	58815726
chr1	79603450	79668547
chr1	89366775	89372057
chr1	89700254	89741732
chr1	94912031	94998451
chr10	19654331	19862556
chr10	22364816	22423686
chr10	4424140	4520877
chr10	73284614	74097510
chr10	9475344	9620838
chr10	98570768	98575881
chr11	108286579	108721929
chr11	116197658	116274346
chr11	70845442	70847119
chr12	32643335	32746142
chr12	37108036	37416090
chr12	53800369	54252002
chr12	85350451	85358619
chr12	85379328	85385673
chr12	85441603	85450733
chr13	24104352	24372659
chr13	25084163	25112186
chr13	30428224	30474736
chr13	31911454	32430413
chr13	3565280	3610354
chr13	54860220	54867956
chr13	62618154	62659989
chr13	64838898	65005196
chr13	74777300	74830653
chr13	98668549	98976120
chr14	101841576	102008408
chr14	117324518	118378751
chr14	121685562	121778452
chr14	124377512	125076349
chr14	65437937	65568694
chr15	27396431	27524662
chr15	3267754	3533352
chr15	3277524	3533352
chr15	36926781	36937157
chr15	65817935	66118191
chr15	90473753	90509819
chr16	13265171	13333015
chr16	20589654	20598540
chr16	21649117	21694738
chr16	30511940	30550664
chr16	62854132	62929168
chr16	70314193	70569965
chr16	97963539	97985386
chr17	29070930	29079207
chr17	36175351	36179687
chr17	36175353	36179637
chr17	50648871	50827819
chr17	72218327	72953647
chr17	90432983	91492142
chr18	37089938	37347311
chr18	37098858	37347314
chr18	37112342	37347311
chr18	37127278	37348551
chr18	37157533	37347311
chr18	37633199	37635994
chr19	57685523	58207830
chr2	125453182	125549884
chr2	131735663	131764172
chr2	135906823	136213703
chr2	145068346	145467901
chr2	148230206	148233924
chr2	155343778	155388479
chr2	158008268	158054960
chr2	158021483	158054960
chr2	16277930	16677466
chr2	163449008	163470879
chr2	165480797	165597227
chr2	18135377	18314457
chr2	24041995	24049087
chr2	40452292	42509118
chr2	6460743	7317627
chr2	6460743	7317825
chr2	92755257	92796208
chr3	27837601	28032284
chr3	27883092	28032284
chr3	84470113	84508497
chr4	118227155	118293390
chr4	33257381	33276712
chr4	41902018	41925853
chr4	42452732	42476567
chr4	43280030	43386703
chr4	46517943	46549013
chr4	88364195	88368412
chr4	95709350	95744231
chr4	98062516	98386294
chr5	12383165	12588943
chr5	124511865	124545807
chr5	137462888	137472516
chr5	18732863	20210609
chr5	19413335	20210609
chr5	19413335	20210610
chr5	20692084	20797519
chr5	30559120	30598976
chr5	37838063	38108392
chr5	38740511	38893391
chr5	4803383	5380251
chr5	93037320	93104153
chr5	96802973	97213747
chr6	120043397	120150356
chr6	143776944	144158088
chr6	147995937	148131280
chr6	21935909	22205606
chr6	3635719	3713623
chr6	3635719	3714713
chr6	69276930	69277168
chr6	97236860	97567651
chr7	104230260	104457461
chr7	120909511	121186889
chr7	121693676	121706486
chr7	129008551	129062242
chr7	134750541	134757947
chr7	141074882	141416780
chr7	151361364	151610399
chr7	151470298	151610399
chr7	17788825	17801105
chr7	19259714	19271341
chr7	25368856	25372660
chr7	25372561	25393944
chr7	4416336	4432089
chr7	5996762	6056751
chr7	88060264	88092436
chr8	65430141	65835893
chr8	70212980	70498473
chr8	75338496	75877439
chr8	83866460	84646469
chr9	123081402	123125156
chr9	3532348	3905787
chr9	51573455	51661164
chr9	59814737	60358842
chr9	60560927	60586608
chr9	7367669	7388026
chr9	83842387	84017847
chr9	88222446	88266927
chr9	92145031	92167399
chrX	146219021	146419525
